# Supplementary material for: Transcriptomic analyses implicate neuronal plasticity and chloride homeostasis in ivermectin resistance and response to treatment in a parasitic nematode
Source: PLoS Pathog. 2022 Jun 13;18(6):e1010545. doi: 10.1371/journal.ppat.1010545 (PMC9232149; doi:10.1371/journal.ppat.1010545)
Supplement: S1 Table — (XLSX) [file ppat.1010545.s011.xlsx]

## Sheet: Sheet1
		MHco18vMHco3 males		F2IVMvF2CTL males		F2IVMvMHco3 males		MHco18vMHco3 females		F2IVMvMHco3 females
H. contortus	C. elegans	log 2 FC	adj P	log 2 FC	adj P	log 2 FC	adj P	log 2 FC	adj P	log 2 FC	adj P
HCON_00155390	cky-1	7.04183	1.82008e-16	1.43878	0.00193473	6.22456	1.7922e-12	7.03376	4.15208e-06	5.94724	0.000239801
HCON_00160202		3.68718	1.5e-47	1.73906	2.03329e-12	3.48297	6.34018e-42	2.08015	6.86243e-13	1.91222	1.66843e-10
HCON_00055500	hum-6	3.02269	3.25814e-33	2.88861	2.24624e-34	4.43348	3.73919e-72	1.36066	8.71127e-07	1.84757	1.57318e-11
HCON_00006280	F57F5.1	2.74744	1.31957e-64	0.763311	2.68222e-05	1.30961	1.8783e-14	2.83043	1.43731e-188	0.809245	3.19568e-15
HCON_00068110		2.35326	1.46426e-06	2.16445	2.6e-06	3.66131	1.1829e-14	3.30761	1.64203e-18	2.85012	2.09331e-13
HCON_00086490	F26F2.7	1.72643	1.79201e-11	0.814547	0.00215972	2.10755	1.20367e-16	0.581188	0.000175176	0.985342	4.93848e-11
HCON_00083740	klp-19	0.549388	4.15686e-05	0.387212	0.00863527	0.482782	0.000718127	0.252962	0.00559462	0.446744	3.29207e-07
HCON_00135920	uig-1	0.461869	3.27489e-10	0.309155	8.21071e-05	0.448822	2.804e-09	0.346166	4.57504e-05	0.400231	3.31176e-06
HCON_00102040	acs-20	0.357474	1.90228e-05	0.280525	0.0018928	0.30573	0.000622396	0.672771	4.47153e-16	0.280579	0.00284025
HCON_00147340	F25G6.9	0.318551	0.0056932	0.327821	0.00662896	0.449014	0.000102048	0.264084	0.000902323	0.295422	0.000279282
HCON_00159635		-4.45776	2.27388e-42	-1.30554	0.00041313	-2.3261	1.18848e-11	-4.62442	3.39063e-130	-2.68962	7.46684e-52
HCON_00155240	F59B1.10	-4.41958	1.18207e-43	-0.843345	0.0063154	-1.51023	8.76938e-08	-4.5452	1.07993e-24	-1.43406	0.000565976
HCON_00013510		-4.26234	3.25935e-51	-1.53257	6.75132e-07	-1.82519	1.73498e-09	-3.42856	3.04292e-119	-2.69579	8.79861e-75
HCON_00044565	mlt-3	-4.04447	2.51677e-175	-1.78917	3.81838e-34	-2.92363	3.59094e-93	-3.53064	0	-3.09968	2.44635e-259
HCON_00152160	vap-1	-3.99607	1.03703e-95	-1.08293	1.4882e-07	-2.2053	2.81235e-30	-3.98238	4.69139e-37	-2.56138	1.29365e-16
HCON_00037860	F59B1.2	-3.79609	1.08431e-26	-1.35494	0.000623204	-2.29671	5.04724e-10	-5.86204	6.70983e-51	-3.03756	5.84429e-15
HCON_00152190	vap-1	-3.76053	5.57854e-62	-1.36109	2.24474e-10	-2.43685	1.91541e-33	-3.63762	5.78105e-08	-2.27377	0.000951726
HCON_00193760		-3.52827	4.01151e-170	-0.949392	1.51853e-12	-2.0043	2.72076e-56	-3.23947	4.84482e-168	-2.34055	6.7108e-90
HCON_00155130	F59B1.10	-3.22546	1.97402e-99	-0.507293	0.00231772	-1.50299	4.37137e-25	-2.95674	1.4857e-37	-1.51756	4.74757e-12
HCON_00099476		-3.02792	2.0757e-61	-0.700037	0.000474356	-2.13559	3.15877e-34	-2.42042	9.15459e-09	-2.55054	3.68326e-09
HCON_00105780	srp-2	-2.88119	5.53345e-07	-2.15955	0.000427958	-2.28746	0.000174255	-3.10268	2.91398e-10	-1.60806	0.00177545
HCON_00036048		-2.53951	7.95008e-74	-0.638755	4.67152e-05	-1.58687	1.0823e-28	-2.77074	1.41032e-119	-2.32724	2.36311e-85
HCON_00124072		-2.43368	3.60748e-37	-0.74764	0.000478667	-1.9661	4.64237e-25	-2.20749	3.06728e-07	-2.28467	2.58906e-07
HCON_00013490	comt-5	-2.37407	7.22853e-27	-0.711643	0.00255403	-0.954279	2.46116e-05	-1.90164	7.42539e-14	-1.66024	1.06457e-10
HCON_00030710	kri-1	-2.33914	4.78572e-105	-0.810346	1.43809e-12	-1.68104	1.90078e-54	-2.18976	4.29248e-110	-2.00479	5.9603e-92
HCON_00105820	srp-2	-2.15264	2.71948e-59	-1.15317	6.49006e-17	-1.79252	1.37803e-41	-2.07966	1.83982e-37	-1.37191	2.74736e-16
HCON_00151540		-1.94506	4.13265e-33	-0.542847	0.00311795	-1.35174	7.43846e-17	-1.69358	3.81837e-07	-1.92432	2.03814e-08
HCON_00154030		-1.78891	6.61399e-39	-0.733099	5.46924e-07	-1.52121	2.84349e-29	-1.02073	0.0031426	-2.3006	2.88347e-11
HCON_00155180	F59B1.8	-1.66986	9.359e-27	-0.857319	2.26011e-07	-1.1748	2.14561e-13	-1.13596	2.45516e-07	-1.10547	1.10042e-06
HCON_00152540	vap-1	-1.66938	2.85784e-23	-1.12635	1.50996e-10	-1.51125	1.0811e-18	-1.21612	1.17512e-15	-2.20177	7.23094e-46
HCON_00140040		-1.62676	1.41669e-40	-0.677786	3.25744e-07	-1.65669	1.37803e-41	-1.86006	2.19232e-31	-2.31136	1.54954e-47
HCON_00129940	vap-1	-1.58196	4.79588e-58	-1.35748	8.50434e-42	-1.8461	5.93879e-79	-1.01921	2.83023e-08	-2.06375	1.11896e-29
HCON_00014210	vap-1	-1.55307	4.70925e-27	-0.530155	0.00103005	-1.03991	1.7922e-12	-1.04737	6.64068e-05	-1.75762	4.50204e-11
HCON_00105420	ttr-54	-1.53951	2.0435e-20	-0.776985	1.22362e-05	-1.13267	2.73046e-11	-3.09842	1.10677e-24	-1.17878	0.000457859
HCON_00022470	soem-1	-1.52617	4.59654e-19	-0.784757	2.56068e-05	-1.46216	3.84579e-17	-0.641381	0.00145759	-1.60599	1.16713e-16
HCON_00105040		-1.51001	2.56805e-21	-0.614424	0.000623204	-1.53457	1.15419e-21	-1.75648	1.26251e-06	-2.53486	6.09144e-12
HCON_00111182		-1.368	1.81742e-27	-0.487029	0.000574169	-0.852164	8.92974e-11	-0.748652	0.000147833	-1.35768	3.38605e-12
HCON_00097880	C28C12.4	-1.36132	3.29607e-16	-0.532869	0.00536959	-1.09989	1.82992e-10	-1.42288	6.15865e-09	-1.47732	3.6559e-09
HCON_00137220	ttr-46	-1.34164	1.1756e-08	-0.69877	0.00769578	-0.747527	0.00387061	-1.5276	2.32451e-12	-0.752654	0.00129356
HCON_00018295		-1.28335	2.42342e-21	-0.63259	1.44192e-05	-1.07817	3.8372e-15	-1.41161	2.10068e-06	-1.61091	1.23949e-07
HCON_00030790	Y37H9A.1	-1.25404	9.10248e-19	-0.45802	0.00430229	-0.716621	1.76892e-06	-0.665941	5.71473e-07	-0.487929	0.000612179
HCON_00194260	papl-1	-1.1479	3.89012e-25	-0.604942	4.0637e-07	-1.04775	1.91581e-20	-1.4991	7.47499e-34	-0.871312	1.99279e-11
HCON_00018290		-1.1457	2.94232e-10	-0.64645	0.00111202	-0.795537	3.7469e-05	-1.1076	0.000896492	-1.55486	3.54907e-06
HCON_00084460	pdr-1	-1.14333	4.63083e-33	-0.370408	0.00045334	-0.547588	5.03432e-08	-1.05901	3.50052e-26	-0.395249	0.0003601
HCON_00190300	T21F4.1	-1.11861	3.11133e-08	-1.17632	1.21971e-08	-0.853435	8.2039e-05	-0.773857	6.97654e-10	-0.469374	0.000586011
HCON_00024810	ech-6	-1.09102	4.98279e-28	-0.431334	7.72148e-05	-0.775974	2.46215e-14	-0.692754	3.00892e-08	-0.392181	0.0043643
HCON_00036950	M106.3	-1.07613	3.71731e-21	-0.414398	0.00119091	-0.494958	7.56104e-05	-1.18262	1.38807e-28	-0.466894	6.44326e-05
HCON_00137068	vap-1	-1.03371	6.29445e-10	-0.584232	0.001815	-1.45838	1.84367e-18	-0.6879	0.0012653	-1.97742	3.71891e-20
HCON_00062380	F07H5.7	-1.00628	0.000813398	-2.01824	3.93627e-12	-1.66679	2.49433e-08	-1.10373	0.000210136	-1.01111	0.00116471
HCON_00152680	vap-1	-0.980755	2.00894e-13	-1.24848	1.69633e-20	-1.53022	3.22431e-31	-0.48113	0.000490752	-1.59569	1.93097e-34
HCON_00074100	C49C3.4	-0.956206	2.05293e-22	-0.310768	0.00644657	-0.327421	0.00370063	-0.781272	7.33108e-08	-0.527454	0.000747591
HCON_00121640	mdt-22	-0.919239	2.11484e-07	-0.510242	0.00984728	-0.765834	3.55924e-05	-0.531666	1.38669e-07	-0.533934	2.5922e-07
HCON_00105430	ttr-54	-0.905522	1.55924e-23	-0.428088	1.10329e-05	-0.658641	1.28976e-12	-1.07174	5.20106e-15	-0.820015	8.85141e-09
HCON_00155870	ldp-1	-0.894042	6.10252e-13	-0.545864	4.56122e-05	-0.788257	8.19507e-10	-1.26072	2.43038e-43	-0.806355	7.97622e-18
HCON_00013080	asp-3	-0.864506	3.51017e-07	-0.695559	0.000107896	-0.749792	2.72728e-05	-5.53437	2.6938e-12	-1.5447	0.00707607
HCON_00130750	T05B4.9	-0.840636	5.66214e-22	-0.40037	2.56514e-05	-0.904871	2.23648e-25	-0.742872	0.000258606	-1.58803	5.25044e-15
HCON_00159990	cat-4	-0.79239	7.99085e-21	-1.32834	5.81368e-57	-1.35327	1.92734e-59	-0.458815	3.88152e-06	-1.67024	8.36271e-72
HCON_00098270	daf-1	-0.79146	3.91664e-08	-0.606575	6.81032e-05	-0.781941	1.25076e-07	-0.531699	0.000645525	-0.541149	0.000803148
HCON_00072750	mai-2	-0.775739	1.36786e-10	-0.390342	0.00410792	-0.731637	3.90586e-09	-1.07214	6.60772e-28	-0.370038	0.00075296
HCON_00139380	Y32F6B.1	-0.773238	8.70453e-12	-0.521307	1.54587e-05	-0.551559	4.63487e-06	-0.653718	1.13865e-07	-0.862525	3.5373e-12
HCON_00094160	pvf-1	-0.763067	1.1889e-09	-0.440664	0.00132193	-0.667037	2.65569e-07	-0.618344	0.000137051	-0.473143	0.00635129
HCON_00035900	ctg-2	-0.704026	4.17381e-11	-0.504006	5.62132e-06	-0.334065	0.005071	-0.384575	0.00584708	-0.546592	7.81021e-05
HCON_00052880	asp-3	-0.684037	2.35564e-12	-0.340212	0.00189794	-0.55464	5.97394e-08	-0.483647	0.000701048	-1.21887	1.64461e-19
HCON_00136570	F21A3.11	-0.681731	1.62817e-10	-0.535302	1.80118e-06	-0.439077	0.000152845	-0.802884	2.80951e-06	-0.891506	3.2313e-07
HCON_00162540	R04B5.5	-0.666344	9.55917e-06	-0.516339	0.00137938	-0.700808	5.96334e-06	-0.753748	5.05148e-09	-0.61649	4.87882e-06
HCON_00037480	nst-1	-0.66571	1.32626e-10	-0.508871	2.49797e-06	-0.544877	4.45004e-07	-0.610766	2.09195e-13	-0.327656	0.000299898
HCON_00163070	grdn-1	-0.578275	8.07651e-08	-0.505772	5.89648e-06	-0.430732	0.000184725	-1.16051	4.26792e-12	-0.528657	0.00466338
HCON_00038075	C54D1.7	-0.573994	0.000325351	-0.499002	0.00348356	-0.619967	0.000178097	-0.536772	0.00382945	-0.892605	9.64257e-07
HCON_00187840		-0.530707	3.51664e-06	-0.403566	0.00112465	-0.777816	7.98163e-12	-0.994553	8.06982e-21	-1.11331	1.93124e-25
HCON_00022410	Y54E10A.17	-0.484882	0.00010473	-0.489942	0.000148093	-0.479042	0.00023983	-0.956242	8.58679e-14	-0.680066	4.17546e-07
HCON_00152550	tag-169	-0.462986	5.25798e-08	-0.614045	6.46806e-13	-0.924237	3.20551e-29	-0.830124	4.31077e-12	-0.548053	1.77734e-05
HCON_00150400	sptl-3	-0.43282	1.65421e-06	-0.398425	2.54646e-05	-0.70076	2.85232e-15	-0.394541	7.48908e-06	-0.393885	1.44762e-05
HCON_00030490	bckd-1B	-0.4192	4.97991e-06	-0.331495	0.000752904	-0.360987	0.000211818	-0.424175	2.25471e-07	-0.38499	6.07576e-06
HCON_00092780	far-1	-0.374347	0.000155817	-0.282851	0.00961477	-0.768718	7.65201e-16	-0.757795	1.1762e-06	-1.38264	7.22463e-20
HCON_00006880	fath-1	-0.334943	0.00129363	-0.367835	0.000711904	-0.793155	9.86951e-16	-0.452017	3.63597e-08	-0.562337	9.98453e-12
HCON_00105130	rpl-34	-0.320556	0.00100247	-0.407138	3.71813e-05	-0.574554	1.43711e-09	-0.636019	1.86565e-07	-0.518874	5.34696e-05
