# Supplementary material for: Transcriptomic analyses implicate neuronal plasticity and chloride homeostasis in ivermectin resistance and response to treatment in a parasitic nematode
Source: PLoS Pathog. 2022 Jun 13;18(6):e1010545. doi: 10.1371/journal.ppat.1010545 (PMC9232149; doi:10.1371/journal.ppat.1010545)
Supplement: S2 Table — (XLSX) [file ppat.1010545.s012.xlsx]

## Sheet: Sheet1
		MHco18vMHco3 males		F2IVMvF2CTL males		F2IVMvMHco3 males
H. contortus	C. elegans	log 2 FC	adj P	log 2 FC	adj P	log 2 FC	adj P
HCON_00108505	M01H9.5	2.54741	0.000514432	3.78533	2.7224e-06	2.4836	0.00132843
HCON_00182130		2.71753	1.13845e-06	3.18267	1.87964e-08	4.82029	9.6364e-19
HCON_00102400	H04M03.3	1.20679	0.000126196	2.57892	8.11984e-19	2.89218	5.23858e-23
HCON_00176530	col-170	2.8468	9.14215e-05	2.33035	0.000215118	5.38192	5.5524e-15
HCON_00036580		1.32031	0.00459576	1.89852	3.02687e-05	1.67437	0.000341744
HCON_00095820	F54G2.2	2.95364	1.31137e-05	1.82742	0.00106345	4.43136	1.27335e-11
HCON_00108510	gba-4	1.029	1.27152e-09	1.49076	4.03615e-19	1.33432	2.25e-15
HCON_00019310	blmp-1	1.96897	8.56361e-07	1.46387	0.000362936	2.26782	2.10332e-08
HCON_00192760	dpy-5	1.67579	1.57884e-27	1.2516	7.59428e-15	0.966925	4.44017e-09
HCON_00060570	F37B12.1	3.01191	1.2359e-32	1.23268	4.10023e-06	2.25522	8.1793e-18
HCON_00029360	dnc-5	0.629972	0.00961497	1.08817	2.21154e-06	1.03875	9.64356e-06
HCON_00167260	ddr-1	1.04387	5.09978e-07	1.04483	5.48348e-07	1.61284	2.02354e-15
HCON_00027910	C07D8.6	0.529447	6.58804e-05	1.02871	1.15483e-15	0.80576	8.52672e-10
HCON_00119940	C23H5.8	0.676764	1.20831e-09	0.998401	1.61788e-19	1.44942	1.37803e-41
HCON_00015760		1.36081	8.9629e-16	0.97404	4.74376e-08	0.984834	3.7795e-08
HCON_00133665		2.96743	2.6045e-26	0.947763	0.00288557	1.50661	9.6054e-07
HCON_00151290	Y43F4A.1	0.545619	5.39663e-05	0.916219	2.81273e-12	0.763243	1.27173e-08
HCON_00084420	alh-12	0.446768	0.0035619	0.890076	8.65229e-10	0.607124	7.43904e-05
HCON_00092670		0.370122	0.000277605	0.881337	6.40667e-20	0.737858	3.9695e-14
HCON_00060290		0.665578	6.36861e-07	0.874451	7.23264e-11	0.388884	0.00969587
HCON_00131820	F52E1.9	0.372994	0.00939775	0.871622	5.16129e-11	0.87665	5.40495e-11
HCON_00169100	abu-12	1.27158	5.1936e-06	0.812404	0.00858185	1.07263	0.000315068
HCON_00002650	col-149	1.08384	3.34512e-17	0.755488	2.14649e-08	0.669822	1.26854e-06
HCON_00092720		0.414797	0.000920341	0.726364	2.4131e-09	0.526604	3.65933e-05
HCON_00054060	mab-3	0.801179	1.48096e-06	0.708283	3.80655e-05	0.721699	3.54289e-05
HCON_00184617	tnt-2	1.72172	2.81066e-18	0.692382	0.00203163	0.911768	2.70834e-05
HCON_00005640	F57F5.1	0.730064	1.89857e-16	0.679721	7.35922e-14	0.981133	8.17502e-29
HCON_00134140		3.4762	1.84825e-73	0.642613	0.00153693	1.81878	1.22335e-18
HCON_00085100	C02F5.2	0.906078	7.49647e-06	0.635029	0.00384321	0.610766	0.00628764
HCON_00097860	C28C12.4	0.517788	0.000863271	0.628306	7.5633e-05	1.10648	9.56543e-14
HCON_00191400	col-149	2.40728	9.14028e-125	0.622885	1.9292e-08	0.610444	4.66013e-08
HCON_00030660		1.58764	2.63353e-21	0.612722	0.000998048	1.2998	5.78267e-14
HCON_00051850	skpo-3	1.24162	7.31335e-15	0.604466	0.000699693	0.574171	0.00144947
HCON_00175410	mrp-4	0.58761	0.000367983	0.556795	0.00111924	0.874928	7.85218e-08
HCON_00090270	frm-8	0.576279	0.000242483	0.531639	0.00117415	0.811878	2.04299e-07
HCON_00131410		1.56885	1.24562e-103	0.53034	1.08031e-11	0.533949	8.56715e-12
HCON_00050615	col-73	1.35945	3.81748e-72	0.527506	7.56089e-11	0.618422	1.41496e-14
HCON_00074990		0.486096	0.00896584	0.526675	0.00422736	0.87328	7.2537e-07
HCON_00086470	vnut-1	0.598142	0.000198078	0.524654	0.00221337	0.520283	0.00252588
HCON_00162040		1.68243	1.00931e-30	0.522304	0.0019505	0.647195	7.7427e-05
HCON_00162030	clec-1	1.68516	1.7675e-30	0.522036	0.00211801	0.648721	8.26062e-05
HCON_00114410	odr-8	0.625581	2.04412e-05	0.512923	0.000800214	0.764731	2.16167e-07
HCON_00158250	R08E5.3	0.420236	0.00342997	0.503405	0.00056478	0.537449	0.000224043
HCON_00108990	best-19	0.54295	2.53992e-06	0.495955	3.56217e-05	0.520252	1.54355e-05
HCON_00156210	C05C10.3	0.633007	5.26061e-06	0.481391	0.00127207	0.476258	0.00156511
HCON_00003130		1.79567	8.99274e-41	0.465253	0.00300813	1.5028	4.44844e-28
HCON_00092210	T28D6.7	0.423522	2.93549e-06	0.464836	5.1555e-07	0.336967	0.000535091
HCON_00163700	T08G2.2	0.482474	0.000216435	0.449316	0.000997329	0.486036	0.000354906
HCON_00009250	drh-3	0.285779	0.00441005	0.449244	4.20688e-06	0.660052	2.43417e-12
HCON_00044540	ZK669.2	0.384838	0.00610781	0.444329	0.00222721	0.416785	0.00456164
HCON_00041050	irld-6	0.406046	0.000954273	0.440942	0.000484853	0.461794	0.000260975
HCON_00029610	snf-6	0.254151	0.000913018	0.438045	2.83628e-09	0.3773	6.35657e-07
HCON_00096080	daf-18	0.289823	0.00818393	0.435146	4.24894e-05	0.629718	9.8059e-10
HCON_00155070	Y39B6A.16	0.630397	9.0217e-08	0.424529	0.000631891	0.674336	1.62155e-08
HCON_00134100		0.360361	0.0034788	0.410413	0.00127446	0.505612	4.64605e-05
HCON_00003120	mboa-6	0.354399	0.00321493	0.405923	0.00111812	0.429011	0.000531412
HCON_00149890	zwl-1	0.340886	0.0072162	0.393157	0.0018928	0.608414	5.25697e-07
HCON_00162780	pgp-11	0.879075	3.11589e-38	0.386139	1.32365e-07	0.537171	4.4795e-14
HCON_00034080	Y48C3A.5	0.392249	0.00159038	0.36701	0.00553042	0.731528	1.21932e-09
HCON_00069750	smc-4	0.324962	0.00156237	0.354841	0.000900927	0.331958	0.00214898
HCON_00069940	cls-2	0.265207	0.00433278	0.33781	0.000368852	0.286309	0.00330215
HCON_00116420	phy-2	0.88685	1.96361e-28	0.310107	0.000570465	0.475011	3.68914e-08
HCON_00119380	sec-24.2	0.351146	0.000271714	0.284627	0.00652613	0.303988	0.00331593
HCON_00135220	F18A1.7	0.315591	9.22511e-06	0.271417	0.000335924	0.22131	0.00466245
HCON_00176160	rsd-3	0.454093	4.35186e-14	0.267741	3.62241e-05	0.228816	0.000631826
HCON_00126720	cyb-3	0.211495	0.00789458	0.249553	0.00213703	0.29605	0.000204535
HCON_00000730	T22C1.1	0.281027	5.79822e-05	0.20376	0.00771905	0.215742	0.00447791
HCON_00134380	glb-1	-1.61644	5.77137e-47	-2.41528	1.3554e-100	-2.97777	2.42145e-154
HCON_00134400	glb-1	-1.75965	1.92056e-39	-2.28534	6.09222e-65	-2.56329	2.78006e-82
HCON_00037070		-2.38308	0.000411788	-2.24484	0.00129454	-2.46287	0.000351183
HCON_00134390	glb-1	-1.736	2.22666e-62	-1.98043	5.49488e-80	-2.35495	6.25623e-114
HCON_00153430	vap-1	-1.26308	4.45776e-08	-1.71269	1.59874e-13	-2.36374	8.65934e-26
HCON_00137680		-1.52365	0.000128294	-1.59113	0.000245705	-2.38676	4.74679e-09
HCON_00071458		-1.42433	0.00112385	-1.47386	0.00138955	-1.81797	4.78592e-05
HCON_00071456		-1.31939	0.000308534	-1.40526	0.000269898	-1.79167	1.50038e-06
HCON_00152670	vap-1	-0.408019	0.00931306	-1.37284	1.91558e-21	-1.38	6.62132e-22
HCON_00129405		-0.954085	3.20708e-05	-1.23036	1.0789e-07	-1.42209	5.11095e-10
HCON_00150790	nas-33	-0.824235	0.000591264	-1.2018	4.22767e-07	-1.004	4.32309e-05
HCON_00090330	F56D2.5	-2.31681	4.72336e-15	-1.17524	0.000205798	-1.47561	1.59885e-06
HCON_00018300		-1.14194	3.36543e-09	-1.01658	4.20761e-07	-1.31997	1.38371e-11
HCON_00034100	rhy-1	-0.486189	2.10039e-08	-0.978033	9.43529e-32	-0.569908	7.51992e-11
HCON_00140280	K11D12.8	-1.39165	3.33926e-09	-0.915208	0.000158219	-1.08536	5.10881e-06
HCON_00103175		-1.4582	1.89657e-07	-0.910081	0.00242649	-1.33767	2.16095e-06
HCON_00137634	F35E8.1	-1.19148	8.71879e-13	-0.88874	1.09321e-06	-1.79588	6.90266e-27
HCON_00124910		-0.660569	6.63542e-05	-0.883696	1.26836e-07	-1.22685	3.17294e-14
HCON_00152630		-1.41295	2.02837e-15	-0.844859	1.08322e-05	-0.905105	2.15767e-06
HCON_00016172	apy-1	-0.7188	0.00944315	-0.844322	0.00254887	-0.834743	0.00317629
HCON_00072170	lron-12	-0.738964	0.00851736	-0.831775	0.00427767	-0.97544	0.000609284
HCON_00030650		-0.797332	0.000202215	-0.825211	0.000214158	-0.936804	2.05658e-05
HCON_00006810	daf-36	-0.971736	2.57042e-06	-0.814314	0.000147067	-0.883405	3.5912e-05
HCON_00013660	vap-1	-0.502266	0.00611362	-0.813173	5.3874e-06	-0.721726	8.63192e-05
HCON_00161525		-2.33287	4.73296e-40	-0.783331	7.13823e-05	-1.71254	3.30725e-21
HCON_00144380	vap-1	-0.57634	2.23208e-07	-0.751165	1.92533e-11	-1.00746	2.44974e-20
HCON_00152650		-0.566349	0.00761196	-0.748248	0.000538075	-1.00615	1.26108e-06
HCON_00082330	vap-1	-0.570744	0.000263594	-0.740025	3.28761e-06	-1.04256	9.31545e-12
HCON_00014226	vap-1	-1.35515	1.15116e-13	-0.73643	0.000108347	-0.850127	6.04162e-06
HCON_00160175		-0.84573	6.07127e-05	-0.73357	0.000851338	-0.690982	0.00198128
HCON_00191490	T05A8.3	-0.716705	0.0013281	-0.732682	0.001488	-0.911429	5.00599e-05
HCON_00061810		-0.996279	3.10709e-12	-0.723506	1.60456e-06	-0.428947	0.00889682
HCON_00005370	K02A11.4	-1.01436	1.61101e-09	-0.71254	8.12786e-05	-0.591469	0.00152514
HCON_00164220	flp-7	-0.506394	0.00110921	-0.703179	3.93541e-06	-0.504833	0.00184772
HCON_00013070	asp-3	-0.798348	0.000223516	-0.69478	0.00270502	-0.644781	0.00599756
HCON_00099498	F13E9.14	-0.566137	0.00043767	-0.685712	3.12564e-05	-1.07285	6.60991e-12
HCON_00111165		-1.15878	2.20565e-14	-0.683868	2.92421e-05	-1.02424	5.18196e-11
HCON_00120520		-0.527577	0.000320787	-0.671759	5.40115e-06	-0.702004	2.04509e-06
HCON_00099530	F13E9.14	-1.1178	9.20373e-13	-0.668126	8.27212e-05	-1.14694	5.41193e-13
HCON_00080974	vap-1	-0.919217	4.36254e-05	-0.659581	0.00793093	-1.10178	1.5472e-06
HCON_00099510	F13E9.14	-0.981256	6.82054e-09	-0.658286	0.000345388	-1.05554	1.06178e-09
HCON_00145590	F39G3.5	-0.57202	0.00545112	-0.65449	0.0023003	-0.96548	1.89416e-06
HCON_00028860	mrpl-34	-0.451753	0.00371463	-0.653063	1.86972e-05	-0.58862	0.000179038
HCON_00087790		-0.629382	0.00721838	-0.651804	0.00749242	-0.72152	0.0027052
HCON_00099550	F13E9.14	-0.567263	0.000457466	-0.649349	0.00010587	-1.11381	1.20103e-12
HCON_00105790	srp-6	-1.06141	1.36786e-10	-0.647506	0.000337726	-0.718528	5.67875e-05
HCON_00048445	T28C6.8	-0.817609	3.56245e-08	-0.640462	2.89585e-05	-0.554409	0.000451605
HCON_00136940	nlp-9	-0.63003	0.000976652	-0.638603	0.00153877	-0.9938	1.55986e-07
HCON_00137810	vap-1	-1.0671	2.59045e-11	-0.637519	0.000279395	-1.26887	2.62015e-15
HCON_00053494	F14E5.1	-0.962555	6.79815e-07	-0.637337	0.00240978	-0.580452	0.00666581
HCON_00148650		-0.490026	0.00862565	-0.628276	0.000767948	-0.675722	0.000293742
HCON_00120490		-0.716805	7.30558e-11	-0.622024	2.9151e-08	-0.471719	6.0959e-05
HCON_00191670		-0.581896	0.000786461	-0.620666	0.000610804	-0.57019	0.00189904
HCON_00111180		-1.09434	1.80587e-16	-0.616536	1.60211e-05	-0.795928	1.01626e-08
HCON_00133900	ncx-2	-0.585316	7.75522e-07	-0.606123	5.81282e-07	-0.684102	1.23992e-08
HCON_00128080		-0.660011	4.92442e-05	-0.605053	0.000384683	-0.808305	8.53324e-07
HCON_00166810	sup-12	-0.383718	1.17145e-06	-0.597882	1.31999e-14	-0.519008	4.405e-11
HCON_00168480	F35B3.7	-0.335703	0.0060437	-0.597156	4.49702e-07	-0.461725	0.00018512
HCON_00006080	F57F5.1	-0.584336	0.000575271	-0.591922	0.000920098	-1.06319	1.28384e-10
HCON_00093430		-0.24422	0.00212304	-0.581321	1.31999e-14	-0.324863	5.8403e-05
HCON_00190010		-0.342853	0.0035619	-0.578015	4.87492e-07	-0.694336	8.65122e-10
HCON_00085310	ida-1	-0.427222	1.03086e-05	-0.576506	1.42772e-09	-0.523299	8.1149e-08
HCON_00190000	nlp-14	-0.331948	0.00423457	-0.568896	4.99849e-07	-0.691585	5.21047e-10
HCON_00144980	vap-1	-0.969207	1.92076e-18	-0.566346	1.7399e-06	-1.09402	3.80915e-23
HCON_00092040		-2.29451	5.82865e-36	-0.565533	0.00847025	-0.690413	0.000880387
HCON_00136300	egl-9	-0.636609	4.01589e-07	-0.564314	1.87264e-05	-0.918007	1.75569e-13
HCON_00070660	clc-1	-0.554748	0.000206134	-0.563689	0.000286098	-0.422409	0.00968958
HCON_00035780		-1.33004	5.18702e-13	-0.560813	0.0080673	-1.08292	1.6307e-08
HCON_00098032		-1.85824	2.28556e-67	-0.559313	2.42278e-06	-0.955625	1.61655e-17
HCON_00105020		-0.622606	5.78961e-10	-0.54419	2.03262e-07	-0.904979	9.35382e-20
HCON_00124940		-0.453807	0.00821386	-0.541104	0.00235134	-0.824037	8.57605e-07
HCON_00008360	C05A9.2	-0.564477	7.28722e-06	-0.540695	3.01641e-05	-0.484735	0.000261124
HCON_00155670	flp-6	-0.434829	0.00541851	-0.536561	0.000805346	-0.697557	6.41325e-06
HCON_00099590	F13E9.14	-0.584301	2.78552e-07	-0.535497	6.27197e-06	-0.86608	1.3318e-14
HCON_00094680	flp-24	-0.517154	5.91726e-06	-0.531258	4.95452e-06	-0.626749	5.00591e-08
HCON_00019350	vap-1	-1.06251	5.32062e-12	-0.520207	0.00245394	-0.941576	2.46971e-09
HCON_00093595		-0.422517	0.000961465	-0.520173	6.86242e-05	-0.373264	0.00683183
HCON_00078660	nca-2	-0.7958	1.33668e-06	-0.516205	0.00477249	-0.721544	3.29837e-05
HCON_00144390	vap-1	-0.6468	1.17139e-05	-0.513537	0.00134326	-0.991304	1.07372e-11
HCON_00137610	vap-1	-0.507597	0.0032623	-0.513089	0.00554985	-0.969234	7.89903e-09
HCON_00077470	lron-10	-0.720141	4.23456e-06	-0.512835	0.00237235	-0.655685	5.93357e-05
HCON_00137600	vap-1	-0.730886	2.09805e-05	-0.51052	0.0065816	-0.766252	1.39364e-05
HCON_00098960	vap-2	-0.523045	0.000388656	-0.509838	0.00105455	-0.568212	0.000212375
HCON_00155660	phf-30	-0.688177	5.09522e-05	-0.50523	0.00614276	-0.669739	0.000150403
HCON_00035475	flp-16	-0.510664	0.00319947	-0.49923	0.00660084	-0.690427	7.96128e-05
HCON_00060870	men-1	-0.407746	0.00299174	-0.499023	0.000365489	-0.59861	1.25489e-05
HCON_00154600		-0.386541	0.000979838	-0.494381	3.27742e-05	-0.479872	6.58643e-05
HCON_00161320		-0.541638	0.000279691	-0.492725	0.00199092	-0.685338	6.45155e-06
HCON_00154590		-0.922333	5.18052e-11	-0.492258	0.00163512	-0.701975	2.29837e-06
HCON_00074000	ZK1236.5	-1.63368	6.91199e-26	-0.489467	0.00261267	-0.628134	6.78306e-05
HCON_00099560	F13E9.14	-0.758176	1.10867e-06	-0.487972	0.00478607	-0.953751	1.26002e-09
HCON_00129860		-0.500655	0.000150645	-0.4876	0.000450031	-0.788042	1.51131e-09
HCON_00128230	C06E7.2	-0.674021	3.62453e-05	-0.469907	0.00715049	-0.49131	0.00479122
HCON_00088600	clec-160	-0.412667	1.88307e-05	-0.458271	3.32872e-06	-0.341819	0.000944762
HCON_00026860	inx-13	-0.600993	1.04842e-06	-0.456549	0.000451246	-0.569231	7.1598e-06
HCON_00118420	CC8.2	-1.0265	8.73498e-39	-0.454115	6.39491e-08	-0.39606	4.15058e-06
HCON_00120010	ZK632.10	-0.468277	1.03793e-06	-0.441051	8.75896e-06	-0.50514	2.64915e-07
HCON_00088480	clec-101	-0.414508	7.43278e-05	-0.426514	9.01548e-05	-0.326753	0.00408083
HCON_00052830	asp-3	-0.432622	6.09398e-08	-0.422076	3.17991e-07	-0.572436	7.97048e-13
HCON_00019355	vap-1	-0.473362	7.47856e-05	-0.419439	0.000967387	-0.681209	1.06428e-08
HCON_00100380	nhr-97	-0.416055	0.000602587	-0.409291	0.00138456	-0.610693	4.6269e-07
HCON_00137455	lgc-25	-0.345136	0.00605586	-0.398205	0.00191412	-0.476333	0.000153772
HCON_00162330		-0.510073	4.50265e-05	-0.396971	0.00356335	-0.582488	5.90774e-06
HCON_00144060	C27A7.5	-0.216717	0.00153985	-0.379929	1.20351e-08	-0.365354	5.70263e-08
HCON_00077260	ufm-1	-0.32707	0.00815778	-0.352177	0.00578893	-0.362446	0.00450862
HCON_00093190	far-3	-0.324861	0.000234269	-0.342075	0.000201102	-0.4191	2.9648e-06
HCON_00187772	snf-11	-0.432093	5.4498e-05	-0.324563	0.00504401	-0.311437	0.0076936
