# Supplementary material for: Transcriptomic analyses implicate neuronal plasticity and chloride homeostasis in ivermectin resistance and response to treatment in a parasitic nematode
Source: PLoS Pathog. 2022 Jun 13;18(6):e1010545. doi: 10.1371/journal.ppat.1010545 (PMC9232149; doi:10.1371/journal.ppat.1010545)
Supplement: S3 Table — (XLSX) [file ppat.1010545.s013.xlsx]

## Sheet: Sheet1
		MHco18vMHco3 females		F2IVMvMHco3 females		MHco4vMHco3 females		MHco10vMHco3 females
H. contortus	C. elegans	log 2 FC	adj P	log 2 FC	adj P	log 2 FC	adj P	log 2 FC	adj P
HCON_00135560	hpo-9	5.50205	1.11361e-23	4.05491	2.23159e-12	3.21569	0.00621524	3.34917	0.00283555
HCON_00010000	vap-1	5.01233	3.1874e-17	2.10019	0.00289586	2.15952	0.000837417	1.92841	0.00243252
HCON_00119650	C05C10.2	3.98489	3.84987e-05	3.26146	0.00167602	4.88103	2.37521e-09	2.64907	0.00309886
HCON_00101180	tag-89	3.87512	5.80349e-49	2.43015	1.05459e-18	3.71006	7.38126e-44	2.97235	1.85687e-27
HCON_00036530	ace-3	3.59817	4.24155e-09	2.71859	3.58553e-05	3.94564	1.02487e-07	2.95232	0.000101663
HCON_00045150		3.43952	5.54799e-51	2.21041	1.27641e-20	1.61447	1.17353e-07	2.67212	4.5302e-21
HCON_00003370	vap-1	2.98492	1.01249e-11	2.24437	1.24617e-06	2.44061	0.00245563	2.26892	0.00404178
HCON_00143300	K09H11.6	2.50223	2.07813e-20	0.976354	0.00170002	2.38644	4.13501e-14	1.42089	2.09678e-05
HCON_00160220		2.48665	2.73138e-14	0.97753	0.00955193	3.32979	1.18729e-12	3.95027	3.51908e-18
HCON_00027010	lin-35	2.28793	3.19432e-22	1.94007	1.65662e-15	2.92639	1.30291e-18	2.29227	1.64483e-11
HCON_00115380	C49F5.7	2.26549	1.2327e-07	1.74836	0.000129377	3.40728	3.88447e-10	4.71378	3.90841e-20
HCON_00149415		2.20015	1.31046e-05	2.08388	7.31562e-05	4.52377	5.78648e-13	2.32049	0.000927226
HCON_00103740	twk-43	2.19391	1.79169e-27	1.07225	1.05797e-06	2.01883	5.0115e-13	1.52889	8.11226e-08
HCON_00156970	set-32	1.88382	1.9451e-24	2.25967	2.15308e-35	1.22914	0.000126189	1.45431	1.63287e-06
HCON_00037840	ssup-72	1.74356	8.93057e-30	1.33616	4.69699e-17	1.10984	1.20193e-05	0.812454	0.00153909
HCON_00162485		1.63737	3.87486e-05	1.33383	0.00170298	2.87966	1.99362e-14	1.94505	7.67916e-07
HCON_00015950	asp-3	1.60086	6.3113e-10	1.46254	4.83761e-08	2.40757	1.18466e-11	2.73173	2.80101e-15
HCON_00014490		1.40059	2.95349e-13	0.800688	0.00014261	1.26451	0.00113135	1.08178	0.00485618
HCON_00012180		1.28628	1.37564e-20	0.847708	7.06315e-09	1.17899	6.15708e-08	1.38381	4.04149e-11
HCON_00054280	T24C12.3	1.15769	1.8063e-12	0.857037	7.41905e-07	0.996765	1.84622e-05	0.814406	0.000442766
HCON_00110560	mrp-7	1.10464	3.72644e-23	0.932835	3.58139e-16	1.04214	0.00016492	0.767951	0.00600782
HCON_00069870	mtm-6	0.89279	3.83476e-05	0.806158	0.000395515	0.698457	0.00030708	0.988882	3.40613e-08
HCON_00162060	C24B5.4	0.877833	3.62209e-12	0.596368	1.00059e-05	0.870714	0.00169634	1.10449	2.00984e-05
HCON_00041860	mtrr-1	0.797469	1.23528e-06	0.814062	1.40815e-06	0.76105	0.00187336	0.84615	0.00028118
HCON_00061200	insc-1	0.773861	9.49148e-07	0.529743	0.00197585	1.01692	2.12376e-05	0.810132	0.000702184
HCON_00003880	F48A9.1	0.76731	8.43727e-09	0.791233	6.12783e-09	1.02161	0.00254997	1.0975	0.00069504
HCON_00041060	cyn-15	0.757808	9.63154e-09	0.919361	4.40061e-12	1.01563	6.14643e-06	0.730263	0.00135871
HCON_00146150		0.682064	0.000950026	1.00515	6.11593e-07	1.23584	3.56672e-05	1.25556	1.43833e-05
HCON_00138480	clec-91	0.652119	3.62808e-08	0.47845	0.000148894	1.19323	0.000161484	0.841201	0.00885749
HCON_00158220	unc-45	0.650111	2.12149e-12	0.488139	5.62467e-07	1.12924	1.21097e-05	0.974456	0.000136615
HCON_00100560	dnc-1	0.635578	1.05514e-18	0.574411	6.3477e-15	0.84312	0.000318852	0.797629	0.000480321
HCON_00158460	K09H11.7	0.631501	0.00141807	0.764362	0.00012788	1.56787	1.07074e-08	1.02823	0.000312566
HCON_00041840	ttc-4	0.618932	1.19592e-11	0.450357	3.14066e-06	1.00147	8.4666e-06	0.669183	0.00369265
HCON_00107970	miro-1	0.591801	1.65607e-07	0.572909	8.79623e-07	1.18741	5.23391e-20	0.431876	0.00279504
HCON_00131540	clic-1	0.569462	1.37138e-12	0.412762	1.12574e-06	0.560597	0.00198538	0.512188	0.00392718
HCON_00125300	vha-7	0.559214	5.49486e-05	0.532099	0.000229295	0.803553	0.00260171	0.715557	0.0063448
HCON_00000820	hpo-3	0.551584	3.58129e-06	0.494231	7.14472e-05	0.782637	0.000328931	0.862425	3.43648e-05
HCON_00039870	sec-15	0.521193	9.34966e-10	0.543615	3.96173e-10	0.77693	0.004035	0.7949	0.00224936
HCON_00125320	F53H1.4	0.519552	1.8045e-06	0.598488	5.51524e-08	0.988962	5.73395e-05	1.15109	9.12216e-07
HCON_00081400	F33H1.4	0.505754	1.67892e-07	0.440588	1.27495e-05	0.935552	2.90192e-06	0.942241	1.32213e-06
HCON_00115670	lem-2	0.490574	3.54725e-13	0.505728	1.6278e-13	0.493169	0.00498444	0.553788	0.0008882
HCON_00093070		0.478938	0.00305747	0.453322	0.00746564	0.820996	0.00155776	1.04231	1.54816e-05
HCON_00064180	stip-1	0.449197	4.02411e-10	0.404393	5.45604e-08	0.722642	0.00313158	0.639233	0.00787765
HCON_00010565	pyk-1	0.441849	1.63617e-08	0.295852	0.000459596	0.713357	1.84345e-05	0.611181	0.00020613
HCON_00187772	snf-11	0.420605	0.00085871	0.373065	0.00508467	0.802725	0.000637866	0.793426	0.000494275
HCON_00143050	pqn-51	0.419613	1.6871e-06	0.27623	0.00384826	0.840783	1.0705e-09	0.62314	9.08124e-06
HCON_00000660	mgl-2	0.416951	1.42346e-06	0.715206	1.61343e-17	0.734347	0.000527771	0.75087	0.000243231
HCON_00069250	T20F5.6	0.413363	1.26186e-08	0.350365	3.9547e-06	0.702941	0.000293412	0.730322	9.21366e-05
HCON_00135730	rmd-2	0.412938	2.13521e-05	0.30497	0.00358509	0.69016	0.00316562	0.68401	0.0024969
HCON_00187080	lin-14	0.40871	3.23878e-05	0.478162	1.57537e-06	1.03603	9.81624e-08	0.850758	1.24606e-05
HCON_00088380	lin-61	0.403327	0.000633874	0.386187	0.00171179	0.516809	0.00860167	0.564703	0.00251685
HCON_00163240	Y39B6A.7	0.402079	0.000640742	0.655446	1.06854e-08	1.13246	1.16438e-05	0.935166	0.000271201
HCON_00142690	emb-4	0.401714	0.000138905	0.52717	5.62467e-07	0.669509	0.0015899	0.728891	0.000315648
HCON_00189560	C09G1.4	0.399298	0.000365043	0.383385	0.00103295	0.778642	0.00182617	0.921545	9.14751e-05
HCON_00099390	ced-5	0.383556	3.43207e-09	0.516355	1.1938e-15	0.749335	0.00506054	0.761655	0.00306737
HCON_00024950	pash-1	0.382226	0.00101515	0.433384	0.000258833	0.674906	0.000225872	0.814079	2.58362e-06
HCON_00145950	algn-7	0.374592	7.12946e-05	0.45511	1.65649e-06	0.783375	6.12969e-06	0.57425	0.00105161
HCON_00052535	zyg-9	0.371857	2.67947e-09	0.286946	1.3485e-05	0.665237	0.00209327	0.722452	0.000471725
HCON_00096590	nfyb-1	0.37137	1.35618e-05	0.306358	0.000722064	0.58943	0.000294774	0.525898	0.00101266
HCON_00033540	sin-3	0.349028	9.35632e-09	0.361478	5.86167e-09	0.926602	1.27345e-05	1.01581	6.74109e-07
HCON_00147280	Y41E3.7	0.340805	5.78153e-06	0.313449	6.37944e-05	0.639075	0.000421191	0.545757	0.00236014
HCON_00162140	ddx-17	0.338402	1.32945e-05	0.323447	6.01775e-05	0.786453	9.81624e-08	0.505203	0.000903276
HCON_00119860	dgk-4	0.333827	2.63945e-05	0.526441	1.4204e-11	0.88684	0.000145138	0.839787	0.000224966
HCON_00017590	H21P03.2	0.330884	0.000175345	0.396134	8.7884e-06	0.600091	0.00406723	0.746963	0.000136414
HCON_00164310	lnp-1	0.326389	1.12243e-08	0.239775	8.37796e-05	0.569616	0.000145361	0.580245	6.206e-05
HCON_00143590	noca-1	0.323659	0.000495639	0.342027	0.000345949	0.803131	0.000109468	0.799708	7.07747e-05
HCON_00152710	picc-1	0.322717	2.57291e-05	0.323407	4.45051e-05	0.816373	1.48026e-05	0.633862	0.000797273
HCON_00058780	K02C4.3	0.296969	9.11027e-05	0.417665	2.86637e-08	0.772997	0.0015696	0.842218	0.000307292
HCON_00065910	T15B12.1	0.292825	0.00362893	0.333659	0.00114059	0.695396	0.00324735	0.893941	4.97448e-05
HCON_00169970	rpc-1	0.2777	0.000735452	0.416327	2.61343e-07	0.71726	0.00911537	1.19466	1.47804e-06
HCON_00116470	ZK688.5	0.27637	2.78233e-05	0.350424	1.18906e-07	0.871806	0.00010337	0.947422	1.09599e-05
HCON_00167840	gem-1	0.275743	9.74856e-08	0.3032	7.88417e-09	0.567462	0.00535279	0.570183	0.00371476
HCON_00034190	disl-2	0.275141	0.000850101	0.605252	8.53679e-15	0.773152	2.98651e-05	0.705044	0.000104941
HCON_00074550	ssl-1	0.274988	0.00760629	0.487409	7.98788e-07	0.882896	0.00104041	0.848623	0.00117755
HCON_00180710	nck-1	0.272154	0.000118699	0.242064	0.00115609	0.503744	0.00320686	0.549581	0.000748723
HCON_00164520	usp-3	0.261981	0.00750468	0.495546	9.86764e-08	0.821249	0.00025523	0.972811	4.87915e-06
HCON_00038050	plk-2	0.257964	0.0033791	0.342238	9.41264e-05	0.737424	0.0001914	0.716938	0.000191945
HCON_00177780	sma-9	0.240307	6.88302e-06	0.247502	6.49454e-06	0.741049	0.00218117	0.749377	0.00131564
HCON_00003420	let-391	0.238007	0.000586326	0.225565	0.00182284	0.772282	0.00014516	0.691586	0.000529005
HCON_00077010	vps-50	0.230691	0.00125642	0.262004	0.000324202	0.742145	0.00675373	0.800007	0.00220426
HCON_00174610	eor-2	0.217907	0.000547982	0.205195	0.00185217	0.677899	0.00731902	0.865966	0.000234077
HCON_00181510	olrn-1	0.207095	0.0061009	0.243687	0.0014531	0.466642	0.00724475	0.458383	0.00625042
HCON_00065820		0.201945	0.000141292	0.202377	0.000231469	0.684647	4.41116e-05	0.450371	0.00882366
HCON_00165870	nhr-48	0.195912	0.00307225	0.305094	2.31475e-06	0.708428	0.000273622	0.654583	0.000583168
HCON_00183530	lin-38	0.184293	0.00607798	0.392313	5.44847e-10	0.684201	0.000335787	0.589812	0.00179672
HCON_00099464		-8.31426	3.46572e-13	-1.40056	0.00075296	-3.58124	2.1136e-05	-3.17313	6.79821e-05
HCON_00159410		-7.72548	5.05952e-07	-3.53854	0.000768868	-6.94826	0.000120841	-4.55165	0.00255167
HCON_00103130		-6.29863	1.46157e-10	-2.36249	1.44396e-06	-2.06009	2.64018e-05	-3.86106	4.06792e-15
HCON_00153815		-5.69458	3.81408e-09	-1.86806	0.00413227	-5.53648	0.00217349	-3.68792	0.00763665
HCON_00155125	F59B1.10	-5.42805	8.59768e-12	-1.88194	0.00170892	-2.38235	4.68659e-05	-2.04022	0.000274647
HCON_00036940	M106.7	-4.95034	1.20727e-61	-0.838578	0.00365254	-1.2239	0.000981151	-1.38381	9.16451e-05
HCON_00030850	R06C1.4	-2.92118	4.47029e-19	-1.17416	0.00100818	-2.37192	0.00188438	-3.78912	6.80451e-08
HCON_00105310	C11H1.9	-2.86447	1.37809e-11	-1.47964	0.000579162	-2.74917	0.000442156	-2.47412	0.000932554
HCON_00040360	sre-1	-2.72738	2.70172e-24	-1.56333	1.7918e-08	-3.18054	9.48074e-22	-3.77549	2.07518e-28
HCON_00026660		-2.66919	1.37471e-07	-1.62342	0.00170649	-4.12061	1.22468e-07	-4.79997	5.52242e-09
HCON_00161850	npr-25	-2.44276	3.28665e-24	-0.827868	0.00171627	-0.972566	0.00432134	-2.1218	6.21886e-12
HCON_00030825	R06C1.4	-2.42132	2.85429e-09	-1.35804	0.00149967	-3.13357	0.00181749	-3.93118	3.37648e-05
HCON_00071340	hse-5	-2.2688	4.43484e-70	-0.811229	2.4792e-09	-1.32345	8.50437e-07	-0.734814	0.00903266
HCON_00074770	F52C9.5	-2.18928	5.69824e-06	-2.13768	1.78679e-05	-5.05515	1.75857e-09	-2.51999	2.3572e-05
HCON_00124840	Y75B7AR.1	-2.18029	7.48653e-17	-1.51936	3.11129e-08	-1.65807	2.03625e-08	-2.42898	5.37623e-18
HCON_00037880		-2.14531	1.85937e-16	-0.979233	0.000215797	-2.23202	5.329e-05	-1.43275	0.00806554
HCON_00030830	R06C1.4	-2.13675	1.89239e-09	-1.05966	0.00593057	-1.78132	0.000615218	-2.21133	7.4265e-06
HCON_00039070	lect-2	-2.12796	1.17995e-38	-1.16711	3.51678e-12	-1.62458	2.69761e-16	-1.52644	7.38743e-15
HCON_00026670		-2.10372	0.00125583	-2.24706	0.000872651	-3.32224	2.29295e-08	-3.22088	2.46938e-08
HCON_00107890	F29B9.8	-2.06784	1.11514e-22	-1.19569	2.86405e-08	-1.70667	3.04003e-06	-1.27758	0.000456511
HCON_00154070		-2.06346	2.22984e-23	-2.09303	1.78106e-23	-2.51981	2.82778e-11	-4.10399	2.52381e-28
HCON_00150910	Y48G1C.12	-2.00399	1.20507e-19	-0.918522	0.00013635	-1.39643	1.23703e-06	-0.935443	0.00135871
HCON_00027690	Y47G6A.22	-1.963	1.01618e-29	-0.887335	1.40375e-06	-1.00047	3.22566e-05	-1.07616	3.55091e-06
HCON_00145160		-1.82227	3.3987e-16	-1.62099	1.03574e-12	-3.38632	2.20114e-13	-1.51744	0.000469877
HCON_00098910	vap-2	-1.7832	1.69857e-06	-1.25518	0.00164824	-1.76293	5.02908e-07	-1.23951	0.00040928
HCON_00035520	upb-1	-1.74644	6.16914e-10	-0.87029	0.00404288	-2.72967	4.20998e-09	-1.28295	0.00576341
HCON_00085880	arx-6	-1.70767	8.18363e-09	-1.39799	6.19513e-06	-0.955045	0.000133287	-1.85464	1.56441e-15
HCON_00092800	far-1	-1.68309	1.46114e-22	-1.17719	5.37795e-11	-1.13903	0.000334166	-1.61025	6.02477e-08
HCON_00152030	vap-1	-1.67337	0.000522198	-1.46271	0.00383582	-2.06886	6.67981e-05	-3.01879	3.096e-09
HCON_00074200	H10E21.4	-1.65045	0.00414877	-2.21671	0.000150629	-4.10562	1.40785e-07	-2.43996	0.000293813
HCON_00138670	nol-16	-1.63864	6.53045e-10	-0.931446	0.00129356	-2.68424	2.75843e-12	-1.43399	0.000237904
HCON_00047100	arp-6	-1.6222	1.92376e-24	-0.796054	2.8198e-06	-0.631246	0.00661722	-0.849829	8.23317e-05
HCON_00039060	M176.11	-1.62144	6.39261e-32	-0.752436	2.99451e-07	-1.49754	7.59255e-11	-1.64007	3.52303e-13
HCON_00036780	bcs-1	-1.614	1.65207e-36	-0.470264	0.000791639	-1.06429	0.000335787	-1.23895	1.24602e-05
HCON_00071320	Y53G8AR.5	-1.52751	1.10917e-18	-0.82308	8.75277e-06	-0.906927	0.00969104	-0.993463	0.00292998
HCON_00137800		-1.49396	4.92719e-06	-1.08504	0.00192834	-1.38778	0.00612737	-2.49077	8.20345e-08
HCON_00031930	spd-5	-1.44357	7.19681e-15	-0.578045	0.00564966	-2.82022	2.78925e-10	-4.60584	1.63988e-25
HCON_00044350	tyr-3	-1.4123	1.05603e-39	-0.477144	4.77146e-05	-2.72093	3.90117e-22	-2.49977	6.32437e-19
HCON_00023040	bath-38	-1.39851	7.04985e-13	-0.618377	0.00462696	-1.83808	1.80123e-13	-0.758429	0.00488313
HCON_00059860	Y71G10AR.4	-1.3365	4.23933e-06	-1.07621	0.000450297	-1.69905	0.000191586	-1.91446	1.2364e-05
HCON_00035640	Y25C1A.7	-1.30934	8.21655e-41	-0.635297	7.84649e-10	-0.559801	0.00364075	-0.841384	2.12058e-06
HCON_00084370	H34I24.2	-1.28387	5.99019e-29	-0.528105	2.67306e-05	-1.76166	2.65321e-09	-1.06577	0.000519028
HCON_00049230		-1.23687	5.10539e-26	-0.446291	0.000588231	-1.03614	0.00494931	-1.12473	0.00137999
HCON_00098430	F13E9.14	-1.18415	0.000168509	-1.51704	2.31384e-06	-1.82256	0.0050149	-1.89316	0.00239324
HCON_00074830	cdr-6	-1.18025	3.18547e-12	-0.892029	4.71815e-07	-1.59824	6.14643e-06	-2.49143	1.18953e-13
HCON_00105050		-1.15776	0.000976613	-1.90468	6.91616e-08	-1.77649	0.0081554	-3.69565	5.2424e-08
HCON_00037300	Y61A9LA.1	-1.13807	5.5581e-08	-1.47375	2.99154e-12	-1.4281	0.000114611	-1.25913	0.000520847
HCON_00136660	rnp-8	-1.12358	2.31797e-17	-0.389299	0.00950262	-0.690816	0.00485689	-0.928064	4.97448e-05
HCON_00156060	faah-5	-1.11959	6.48594e-16	-0.594857	7.22037e-05	-0.794786	8.1198e-06	-1.04218	6.96695e-10
HCON_00082150	C27F2.9	-1.10061	3.04163e-20	-0.367912	0.0065462	-1.06212	1.32638e-10	-1.37782	7.98055e-18
HCON_00083100	Y39A1A.20	-1.06547	5.0434e-11	-0.686197	6.96621e-05	-1.1892	0.00234414	-1.29845	0.000507231
HCON_00022930	T23G7.2	-1.0597	9.75372e-14	-0.524108	0.000773043	-1.83695	1.37252e-06	-1.26884	0.000974559
HCON_00153990	T13F2.6	-1.01718	5.66078e-16	-0.789501	1.43979e-09	-1.4506	1.84064e-06	-1.98572	6.30626e-12
HCON_00101170	H01G02.1	-1.00482	3.41182e-10	-0.583615	0.000821506	-1.98251	4.56578e-12	-1.41751	1.15077e-06
HCON_00154480	dhcr-7	-0.995238	2.36069e-05	-0.796201	0.00137924	-1.35387	0.00147798	-1.86516	4.46785e-06
HCON_00036600	mog-2	-0.991084	9.91713e-10	-0.478898	0.00853046	-0.875886	0.000335787	-1.2496	4.53251e-08
HCON_00153950	F17C11.4	-0.970714	3.8168e-34	-0.948816	2.89935e-32	-1.13295	1.04573e-09	-1.65152	1.30663e-20
HCON_00076370	nkcc-1	-0.962667	8.51669e-06	-0.802951	0.000425407	-1.60636	1.01373e-05	-0.989639	0.00677567
HCON_00044830	F40E10.5	-0.958812	1.97166e-14	-0.5683	1.94691e-05	-1.03722	0.000773424	-0.934793	0.00193661
HCON_00154000	T13F2.6	-0.956496	6.26341e-07	-1.11802	1.00279e-08	-1.97851	2.36361e-05	-1.84248	5.33201e-05
HCON_00071240	B0303.3	-0.951929	1.10523e-13	-0.490425	0.000480684	-1.1751	3.46622e-10	-0.982702	1.70147e-07
HCON_00054540	R151.10	-0.950544	9.29779e-16	-0.431764	0.000989427	-0.47893	0.00156034	-0.883529	1.1871e-10
HCON_00137270	vap-1	-0.941907	0.00410393	-1.79976	4.41742e-08	-1.59966	0.00176915	-1.81627	0.000204988
HCON_00161260	F53E10.6	-0.923386	2.91398e-10	-0.585482	0.000178715	-1.24995	0.00103546	-1.7105	2.01697e-06
HCON_00034590	acdh-12	-0.919486	2.04625e-17	-0.359552	0.00319915	-0.823438	5.22333e-05	-1.18024	5.8893e-10
HCON_00083870	K04C2.3	-0.909659	1.14762e-22	-0.559477	1.00279e-08	-1.58004	2.17388e-05	-1.81962	3.37134e-07
HCON_00161780	cps-6	-0.909291	2.01386e-10	-0.61762	4.9062e-05	-0.809441	0.00136792	-1.37785	3.38958e-09
HCON_00150870	abcf-1	-0.903401	9.76466e-19	-0.357369	0.00181362	-0.483232	0.00754438	-0.456663	0.00922779
HCON_00156390	asp-2	-0.878627	1.25367e-07	-1.05632	2.90711e-10	-1.25759	7.86635e-08	-1.68712	4.16446e-14
HCON_00106860	tald-1	-0.864593	2.19164e-16	-0.581841	1.52164e-07	-1.21741	4.18536e-08	-0.927147	3.33208e-05
HCON_00137120	vap-1	-0.845687	8.63734e-18	-1.59476	1.67106e-61	-0.956195	0.000424489	-1.57399	2.78524e-10
HCON_00134600	T10C6.6	-0.816804	4.72395e-13	-0.35177	0.00530432	-0.614221	0.00660646	-0.640161	0.0031033
HCON_00162130	aip-1	-0.812322	1.33812e-16	-0.508242	8.79623e-07	-1.09793	4.71523e-06	-1.1764	4.05983e-07
HCON_00083350	C56A3.6	-0.809889	1.33677e-10	-0.579293	1.34073e-05	-0.877272	1.07059e-05	-1.16301	8.4037e-10
HCON_00155930	F58H1.8	-0.798043	2.23885e-07	-0.605943	0.00021204	-0.774038	6.67981e-05	-0.674073	0.000421
HCON_00155470		-0.771629	0.000143935	-1.47703	3.09781e-13	-1.17102	0.00660646	-1.94475	1.03297e-06
HCON_00097440	acr-24	-0.761745	4.31502e-12	-0.451713	0.000119135	-1.00666	6.77553e-05	-1.35242	1.87269e-08
HCON_00071060	cka-1	-0.716537	3.29916e-10	-0.382402	0.00236342	-0.628861	0.00913991	-1.37365	1.17287e-10
HCON_00153980	pak-2	-0.714345	1.25447e-16	-0.569869	1.78633e-10	-0.720233	0.00293072	-1.18066	9.99347e-08
HCON_00161580	fce-2	-0.70747	6.3953e-13	-0.318903	0.00372163	-1.89189	3.06183e-23	-2.41448	9.23509e-38
HCON_00122740	spl-1	-0.699293	2.10189e-05	-0.588998	0.000698742	-1.52611	2.39139e-12	-1.24704	1.08944e-08
HCON_00035630	T23F4.2	-0.655858	0.00355047	-1.13821	2.15376e-07	-1.91317	6.43833e-05	-1.47703	0.00175309
HCON_00021010	got-2.2	-0.647672	0.000226804	-0.54214	0.00368017	-1.08554	4.18078e-07	-1.08783	2.13049e-07
HCON_00142520	acdh-3	-0.639853	1.99719e-12	-0.438931	5.17963e-06	-0.458386	0.00226196	-0.397928	0.00708884
HCON_00072490		-0.636082	7.62328e-19	-0.239418	0.00299799	-0.773854	0.000405409	-0.925977	8.48936e-06
HCON_00053410	F31E8.4	-0.635385	2.28567e-12	-0.51346	5.0812e-08	-1.37604	1.0703e-09	-0.908944	8.83603e-05
HCON_00028000	eif-3.I	-0.633034	2.31383e-07	-0.413005	0.00186692	-0.74125	6.07309e-05	-0.986616	1.54588e-08
HCON_00071045		-0.631317	0.000201894	-0.82315	1.41796e-06	-1.6758	1.66316e-06	-1.38133	6.32792e-05
HCON_00098470	F13E9.14	-0.590209	0.00889989	-1.14256	1.83566e-07	-1.61317	3.82061e-06	-2.1774	1.28108e-10
HCON_00134085	pmt-2	-0.572001	2.32686e-05	-0.572677	4.07442e-05	-0.788421	1.84671e-05	-0.962029	4.08883e-08
HCON_00059900	cct-1	-0.553186	1.07969e-10	-0.33753	0.000277276	-0.536515	0.00530454	-0.69071	0.000120003
HCON_00036840	ctl-2	-0.493772	0.000130994	-0.507133	0.000140097	-0.761111	4.52363e-07	-0.650429	1.38187e-05
HCON_00031010	cpl-1	-0.447227	5.2878e-05	-0.460687	5.24259e-05	-0.827375	1.72656e-07	-1.04102	6.7693e-12
HCON_00099850	T10B10.8	-0.444638	0.000718359	-0.397778	0.00406474	-0.946173	0.000162242	-1.29745	4.03324e-08
HCON_00136625	syx-18	-0.393734	1.86051e-05	-0.288053	0.00364556	-1.05929	4.44759e-06	-0.994441	1.10051e-05
HCON_00030970	eaf-1	-0.348544	0.00998144	-0.397853	0.00387194	-0.653715	0.0013768	-0.761789	8.32468e-05
HCON_00072090	pxd-1	-0.173574	0.00151344	-0.174893	0.00204907	-0.534384	0.00949908	-0.697576	0.000270862
