# Supplementary material for: Transcriptomic analyses implicate neuronal plasticity and chloride homeostasis in ivermectin resistance and response to treatment in a parasitic nematode
Source: PLoS Pathog. 2022 Jun 13;18(6):e1010545. doi: 10.1371/journal.ppat.1010545 (PMC9232149; doi:10.1371/journal.ppat.1010545)
Supplement: S4 Table — (XLSX) [file ppat.1010545.s014.xlsx]

## Sheet: Sheet1
		F2IVMvF2CTL males		F2IVMvMHco3 males		F2IVMvMHco3 females
H. contortus	C. elegans	log 2 FC	adj P	log 2 FC	adj P	log 2 FC	adj P
HCON_00067430		5.98999	4.20887e-13	4.99924	8.73266e-10	2.38988	5.64576e-07
HCON_00069630		5.13366	1.14588e-05	5.43424	5.34194e-06	3.10362	8.32481e-06
HCON_00090670		5.10176	1.01874e-07	8.46397	7.18495e-08	3.86272	1.73771e-09
HCON_00029650		4.68118	1.16965e-15	4.09684	1.78441e-12	2.19966	5.63994e-11
HCON_00068595	emb-9	4.3593	2.5156e-12	4.99382	4.84949e-16	2.31513	3.32631e-14
HCON_00005170		3.87831	3.16231e-11	3.16382	6.25243e-08	2.7156	3.61163e-09
HCON_00154930		3.7973	1.10528e-15	2.58096	2.91266e-08	3.01107	1.56359e-10
HCON_00070560		3.64955	1.54331e-06	3.6464	2.13853e-06	2.00861	3.76027e-07
HCON_00068600	clh-3	3.40946	1.55025e-15	3.62406	1.26522e-17	1.27829	2.95249e-10
HCON_00029130		3.26551	0.000545502	2.75707	0.00398725	2.21835	0.00124205
HCON_00169550	rla-0	3.26002	5.81715e-08	3.23001	1.88061e-07	2.06244	0.000984699
HCON_00067750		3.08396	3.43192e-05	2.91629	0.000114685	2.36852	6.47686e-09
HCON_00002670		2.70608	7.72766e-06	3.756	8.35689e-09	2.08125	1.09211e-05
HCON_00067760		2.64503	0.00056158	2.48635	0.00142169	2.04645	1.76265e-08
HCON_00002690		2.63608	1.2523e-05	2.36023	0.000128599	1.65681	0.000673611
HCON_00066680		2.27473	0.001053	2.84945	4.04212e-05	1.67893	3.28736e-06
HCON_00191940	acl-9	0.915024	1.26457e-14	0.828936	4.08971e-12	0.288352	1.40131e-07
HCON_00146110	dlat-1	0.566333	0.00197698	0.637636	0.000399299	0.231163	0.0057017
HCON_00184210		0.526165	0.000312244	0.703812	8.29113e-07	0.241477	0.00143139
HCON_00045630	trr-1	0.462285	0.00670247	0.524753	0.00167131	0.453018	0.00118314
HCON_00172160	vav-1	0.437233	0.000171921	0.63189	1.76076e-08	0.341991	5.70909e-07
HCON_00149110	cyl-1	0.435546	0.000391539	0.479957	8.52862e-05	0.296036	3.22261e-05
HCON_00043720	gcy-12	0.432336	7.05623e-06	0.38774	8.30137e-05	0.310606	2.26155e-07
HCON_00110450	arf-1.2	0.378551	0.00364638	0.383607	0.00336866	0.960398	0.00204196
HCON_00074980	cbp-1	0.358807	0.000568336	0.292593	0.00664881	0.303004	0.000622397
HCON_00001120	B0041.5a	0.355233	0.00815077	0.433591	0.000918057	0.250494	0.00262032
HCON_00116920	Y54E2A.4a	0.345473	0.000186045	0.302217	0.00144731	0.336812	0.000904805
HCON_00125860	mon-2	0.316474	0.00644955	0.394293	0.000453486	0.482113	0.000111398
HCON_00102190	sec-31	0.308338	0.00140276	0.396133	2.53438e-05	0.437236	7.22037e-05
HCON_00021750	W04A4.5	0.282196	0.00501425	0.33063	0.000799581	0.326522	0.0017279
HCON_00061190	F23F1.2	-1.77806	4.21228e-24	-1.7068	1.89434e-22	-0.919797	5.14691e-07
HCON_00136400	F54D5.3	-1.76444	8.41454e-05	-1.96874	9.08475e-06	-2.57204	0.00271476
HCON_00110900	vap-1	-1.58435	1.81662e-11	-1.28522	1.16854e-07	-2.38107	5.17445e-10
HCON_00112380	vap-1	-1.51419	7.75657e-11	-0.924323	0.000214278	-1.22884	0.00433003
HCON_00150130	vap-2	-1.5093	0.00109632	-1.50273	0.00118667	-2.23343	6.3477e-15
HCON_00134280		-1.49621	0.000861317	-1.61426	0.00029274	-2.6411	9.88401e-07
HCON_00110890	vap-1	-1.45233	6.54318e-12	-0.977059	1.13239e-05	-1.47204	9.43516e-18
HCON_00006010	F57F5.1	-1.37841	1.01033e-12	-2.01562	3.9484e-27	-0.98299	1.26848e-09
HCON_00152530	vap-1	-1.21125	0.000123257	-1.26822	5.65568e-05	-1.1069	3.86191e-05
HCON_00136495	F54D5.3	-1.18586	0.00445886	-1.63561	3.8139e-05	-2.19886	0.00188246
HCON_00097748	ddx-19	-1.16682	2.17113e-12	-1.46038	2.62947e-19	-2.47002	2.68836e-53
HCON_00005510	F57F5.1	-1.12432	1.70728e-18	-1.46315	1.17356e-31	-1.66509	1.36451e-15
HCON_00105720	srp-2	-1.11362	6.46467e-09	-0.755498	0.000232752	-1.0291	0.00115256
HCON_00105890	T12A7.6	-1.09926	5.72166e-08	-0.70303	0.00151219	-1.28639	0.00703054
HCON_00022710		-1.07917	0.00521196	-1.28635	0.000625033	-2.50734	0.000459596
HCON_00136440	F54D5.3	-1.04898	0.00220614	-1.60575	6.31831e-07	-2.3068	3.89382e-14
HCON_00005540	F57F5.1	-1.04552	4.96386e-11	-0.928894	9.78756e-09	-1.30805	3.36496e-11
HCON_00115445	hsp-12.6	-1.03978	0.00133183	-1.00247	0.00223247	-2.89719	2.88511e-06
HCON_00058790	K02C4.5	-1.01107	2.10211e-17	-0.592375	2.73186e-06	-0.525534	0.000122512
HCON_00037660	nep-12	-0.976985	9.08377e-05	-0.842933	0.00110229	-0.908617	0.000290806
HCON_00006340	cpr-6	-0.916681	6.39592e-12	-1.29557	1.26933e-23	-0.795877	3.97416e-15
HCON_00037550	nlp-50	-0.907145	4.08271e-08	-0.587979	0.0011128	-1.63262	0.00160354
HCON_00128150		-0.901913	0.00538932	-0.949824	0.00311034	-1.40997	0.00225245
HCON_00186220	crf-1	-0.852003	1.39755e-08	-0.716845	4.23485e-06	-0.840264	0.00563167
HCON_00141360	C50B8.5	-0.81623	0.00025355	-0.74049	0.00118353	-0.677373	0.00484413
HCON_00120480		-0.796603	0.000532292	-0.663954	0.0051265	-1.07082	0.000110665
HCON_00145540	mpst-1	-0.787622	6.25717e-15	-0.781773	9.89068e-15	-0.840617	4.51199e-10
HCON_00006090	F57F5.1	-0.782763	4.43742e-22	-0.749567	1.57495e-20	-0.916919	1.99873e-23
HCON_00013390	vap-1	-0.729629	0.00254722	-0.983251	2.16792e-05	-1.35008	0.000328948
HCON_00124900		-0.723012	2.13147e-05	-0.943855	1.07116e-08	-1.39925	2.44907e-12
HCON_00144970	vap-1	-0.721714	5.19134e-06	-0.836725	8.87366e-08	-0.984078	0.000857083
HCON_00040710	K07E1.1	-0.712895	1.05364e-08	-0.731636	4.69455e-09	-1.27044	5.99147e-12
HCON_00084500	flp-14	-0.709071	2.69343e-11	-0.650619	1.83382e-09	-1.41244	4.65379e-11
HCON_00161710	tnt-4	-0.700166	0.000953909	-0.588549	0.00733767	-1.45908	2.55227e-05
HCON_00129500		-0.675247	1.42239e-06	-0.709603	4.02959e-07	-1.3612	1.20092e-08
HCON_00185540	fard-1	-0.657359	1.00638e-06	-0.451552	0.00154944	-0.316108	3.38575e-06
HCON_00153230	asp-2	-0.655776	9.97417e-15	-0.492595	1.54867e-08	-0.868574	1.50108e-35
HCON_00103480	flp-1	-0.647002	1.81527e-06	-0.576888	3.98189e-05	-1.07311	0.00263306
HCON_00134820	C18A11.1	-0.646802	6.20524e-07	-0.404453	0.00400722	-0.584443	0.000101229
HCON_00155150	T16G1.7	-0.640195	0.00138456	-0.624318	0.00195454	-1.01444	0.000140992
HCON_00134920	F02D8.4	-0.636998	1.95355e-05	-0.538003	0.00050971	-0.73919	0.00440344
HCON_00086180	K02F3.9	-0.62058	5.39451e-07	-0.488761	0.000157565	-0.540923	3.10373e-05
HCON_00189100	fbp-1	-0.595456	1.98551e-15	-0.266092	0.00133822	-0.25735	0.00074935
HCON_00138835	vap-1	-0.576111	6.12407e-06	-0.422284	0.00181521	-0.972449	0.00090706
HCON_00097915		-0.571117	0.00771898	-0.56256	0.00920327	-1.66892	0.00168076
HCON_00128360	C34F6.11	-0.568375	0.0022098	-0.509246	0.00755462	-0.699541	0.00719917
HCON_00148500	vap-1	-0.56547	3.11533e-08	-0.507402	1.25205e-06	-1.73498	3.78918e-16
HCON_00062360	nlp-11	-0.55915	5.73306e-05	-0.536782	0.000150403	-1.19732	0.00227003
HCON_00012150	flp-22	-0.558661	7.08714e-05	-0.429651	0.00353818	-1.53237	9.33518e-11
HCON_00036710	F26G1.2b	-0.551328	0.00179669	-0.541256	0.00228767	-0.997097	8.79443e-06
HCON_00017180	vap-1	-0.546444	0.00723062	-0.740105	0.000136969	-1.03928	0.00484673
HCON_00070260		-0.537172	0.000175755	-0.565343	8.27195e-05	-0.414512	0.000817066
HCON_00124600	ubq-1	-0.534836	0.000955392	-0.458226	0.00612949	-0.509596	0.00481997
HCON_00026770	pghm-1	-0.533041	8.82358e-11	-0.429483	4.48133e-07	-0.849167	4.57122e-05
HCON_00100540	vap-2	-0.531358	7.92108e-07	-0.40299	0.000348388	-1.04749	1.70653e-05
HCON_00071815		-0.51709	3.48354e-06	-0.334253	0.00517258	-0.347245	0.00145828
HCON_00165470	nlp-7	-0.514697	0.00653987	-0.569761	0.00233202	-1.42678	0.00647851
HCON_00136840	vap-1	-0.514503	2.08834e-06	-0.570999	1.16687e-07	-0.873844	0.0080073
HCON_00082180	pdf-1	-0.50512	8.67755e-06	-0.401888	0.000718147	-0.89882	0.00212521
HCON_00054910	asp-3	-0.491401	2.80435e-10	-0.40704	3.61661e-07	-1.0986	1.99932e-21
HCON_00152620	cpi-2	-0.486379	1.81132e-07	-0.512018	3.82127e-08	-0.374876	1.17833e-05
HCON_00191610	K07B1.4a	-0.483476	0.00177037	-0.82043	1.1099e-08	-0.731939	9.15265e-10
HCON_00144630	vap-1	-0.483401	1.90169e-06	-0.626702	2.36802e-10	-0.871871	2.77966e-05
HCON_00080290	mmab-1	-0.481948	5.26714e-06	-0.3368	0.00274742	-0.258519	0.0037006
HCON_00137460		-0.481119	0.00112054	-0.485306	0.00114075	-1.71516	0.0018711
HCON_00005340	D1007.3	-0.480192	1.85688e-08	-0.294274	0.00134583	-0.766012	1.48812e-32
HCON_00144638	vap-1	-0.480175	1.43459e-05	-0.617007	1.07116e-08	-0.917925	1.90098e-05
HCON_00151190	F14F9.5	-0.479168	2.65613e-05	-0.522209	4.72377e-06	-0.7651	5.31844e-08
HCON_00005380	F57F5.1	-0.471458	6.35083e-07	-0.302448	0.00281995	-0.77438	1.55658e-32
HCON_00030634		-0.469344	0.00840886	-0.496588	0.00491664	-0.795915	0.00115065
HCON_00187900	nhr-40	-0.4656	6.92787e-06	-0.463084	9.13998e-06	-0.306309	7.10556e-05
HCON_00113060	C15C7.5	-0.460556	1.5129e-05	-0.411132	0.000159088	-0.630973	1.01764e-05
HCON_00136950	nlp-13	-0.455787	7.4405e-05	-0.647398	4.67265e-09	-1.39415	4.37616e-07
HCON_00020430	vap-1	-0.452787	0.00127017	-0.695059	1.55585e-07	-1.75568	1.42277e-21
HCON_00005830	cpr-1	-0.442481	3.48485e-07	-0.489051	1.3422e-08	-1.02104	2.87774e-55
HCON_00114930	Y55F3BR.6a	-0.423448	7.1498e-05	-0.418199	0.000102549	-0.652297	4.4978e-11
HCON_00059810	R53.4	-0.406859	1.1806e-05	-0.356185	0.000186516	-0.212552	0.00063385
HCON_00165845	T19D2.2a	-0.396163	0.00106582	-0.36806	0.00270664	-0.19042	0.00952501
HCON_00093830	prdx-3	-0.395978	4.02429e-06	-0.289967	0.00136112	-0.393325	8.57856e-06
HCON_00001530	nuo-2	-0.391819	0.000597189	-0.49019	1.02016e-05	-0.462305	3.92528e-05
HCON_00048680	prdx-2	-0.389611	3.65043e-05	-0.478735	2.08867e-07	-0.247395	0.00376935
HCON_00062705	W02B12.1	-0.387012	3.09877e-07	-0.499227	1.15696e-11	-1.89637	5.38268e-08
HCON_00165610	asb-2	-0.369874	4.76084e-05	-0.308734	0.00101933	-0.18846	0.00413227
HCON_00051680	F46C5.2	-0.368226	0.00041696	-0.311268	0.00382987	-1.05898	4.63462e-08
HCON_00185370	C05D9.3	-0.352489	0.000672675	-0.350785	0.00078418	-0.966739	3.04545e-06
HCON_00026960	rpl-10	-0.337697	0.00904569	-0.341415	0.00805648	-0.324547	0.000389826
HCON_00111750	rho-1	-0.316167	3.10933e-05	-0.286817	0.000212375	-0.220392	0.00147468
HCON_00005660	F57F5.1	-0.313863	0.00840204	-0.3762	0.00112582	-0.733545	4.22221e-15
HCON_00094590	H06I04.6b	-0.254242	0.00633025	-0.297527	0.0010725	-0.779648	1.35453e-07
HCON_00073790	C34C12.4	-0.202863	0.00424337	-0.208494	0.00313953	-0.247574	0.000380603
