# Supplementary material for: Transcriptomic analyses implicate neuronal plasticity and chloride homeostasis in ivermectin resistance and response to treatment in a parasitic nematode
Source: PLoS Pathog. 2022 Jun 13;18(6):e1010545. doi: 10.1371/journal.ppat.1010545 (PMC9232149; doi:10.1371/journal.ppat.1010545)
Supplement: S5 Table — (XLSX) [file ppat.1010545.s015.xlsx]

## Sheet: Sheet1
		MHco18vMHco3 males		F2BZvF2CTL males		F2BZvMHco3 males		MHco18vMHco3 females		F2BZvMHco3 females
H. contortus	C. elegans	log 2 FC	adj P	log 2 FC	adj P	log 2 FC	adj P	log 2 FC	adj P	log 2 FC	adj P
HCON_00007272	col-150	5.10527	3.56131e-33	1.41168	0.0054338	1.59067	0.00136427	4.16483	1.32154e-170	0.73345	3.3248e-05
HCON_00160202		3.68718	1.5e-47	1.74715	2.46005e-12	3.49106	6.63081e-42	2.08015	6.86243e-13	2.43907	2.25328e-17
HCON_00121810	C52D10.3	3.51195	3.20584e-23	1.15322	0.00612354	1.30908	0.001637	4.99868	1.10344e-46	2.1069	4.78499e-08
HCON_00134140		3.4762	1.84825e-73	1.01367	8.34968e-08	2.18983	2.01951e-27	3.43241	5.08209e-17	1.77561	0.000140128
HCON_00121620	F35H10.10	3.1267	1.46715e-30	1.10704	0.000381532	1.28018	2.80636e-05	2.44308	6.9239e-37	0.6384	0.00577158
HCON_00055500	hum-6	3.02269	3.25814e-33	1.21401	3.09289e-06	2.75888	4.74467e-27	1.36066	8.71127e-07	1.01991	0.000784548
HCON_00006280	F57F5.1	2.74744	1.31957e-64	0.944821	1.2049e-07	1.49112	1.45249e-18	2.83043	1.43731e-188	0.998655	5.6024e-23
HCON_00191400	col-149	2.40728	9.14028e-125	0.659935	2.96739e-09	0.647494	6.91537e-09	2.40415	2.22509e-101	0.39796	0.00336295
HCON_00005390	F57F5.1	2.04121	3.07833e-31	0.641544	0.0016491	1.32986	7.21044e-13	2.34011	1.09892e-51	1.35537	6.98849e-17
HCON_00003130		1.79567	8.99274e-41	0.653531	1.33002e-05	1.69108	1.48031e-35	0.945476	1.16968e-05	0.65645	0.00671985
HCON_00055030		1.75799	6.1276e-06	1.35427	0.00108095	1.90764	2.21364e-06	1.43196	1.7526e-05	1.34539	0.000139204
HCON_00192760	dpy-5	1.67579	1.57884e-27	1.1773	5.13475e-13	0.892621	1.0345e-07	2.28768	5.0192e-34	0.708539	0.00155204
HCON_00017590	H21P03.2	0.385006	0.00703122	0.422271	0.00454404	0.576574	5.55149e-05	0.330884	0.000175345	0.460709	1.97646e-07
HCON_00159635		-4.45776	2.27388e-42	-1.27243	0.000712988	-2.29299	3.61449e-11	-4.62442	3.39063e-130	-2.67214	5.87522e-52
HCON_00013510		-4.26234	3.25935e-51	-1.1507	0.000411283	-1.44332	4.70463e-06	-3.42856	3.04292e-119	-2.05552	5.58849e-44
HCON_00044565	mlt-3	-4.04447	2.51677e-175	-1.65113	8.39186e-29	-2.78559	5.82645e-84	-3.53064	0	-2.89605	2.92219e-232
HCON_00037860	F59B1.2	-3.79609	1.08431e-26	-1.2676	0.00180926	-2.20937	3.43242e-09	-5.86204	6.70983e-51	-2.1272	1.75639e-07
HCON_00152190	vap-1	-3.76053	5.57854e-62	-0.870732	0.000114626	-1.94649	6.11813e-22	-3.63762	5.78105e-08	-2.19737	0.00176291
HCON_00193760		-3.52827	4.01151e-170	-0.635676	7.08724e-06	-1.69058	1.02472e-39	-3.23947	4.84482e-168	-1.76787	4.8765e-52
HCON_00005790	cpr-6	-3.36235	9.14094e-29	-1.35401	3.71184e-05	-2.22423	4.80756e-13	-4.02091	3.59472e-45	-2.83663	1.36862e-28
HCON_00045260	B0395.3	-2.97904	9.70592e-22	-0.831537	0.00808147	-1.13252	0.000138582	-1.81901	2.35128e-34	-0.610891	0.000255326
HCON_00036048		-2.53951	7.95008e-74	-0.445146	0.00883618	-1.39326	5.71693e-22	-2.77074	1.41032e-119	-1.81675	3.35878e-53
HCON_00013490	comt-5	-2.37407	7.22853e-27	-0.828855	0.000407345	-1.07149	2.09289e-06	-1.90164	7.42539e-14	-1.32492	2.50991e-07
HCON_00030710	kri-1	-2.33914	4.78572e-105	-0.564454	2.5671e-06	-1.43514	2.31155e-39	-2.18976	4.29248e-110	-1.53609	9.94451e-55
HCON_00022490	C50F2.7	-2.29824	3.19735e-12	-1.01877	0.00689256	-1.83034	7.92183e-08	-1.9333	0.00135681	-2.451	8.52733e-05
HCON_00154030		-1.78891	6.61399e-39	-0.518372	0.000845349	-1.30649	1.12964e-21	-1.02073	0.0031426	-1.62596	2.6342e-06
HCON_00155180	F59B1.8	-1.66986	9.359e-27	-0.645743	0.000213875	-0.963225	5.14846e-09	-1.13596	2.45516e-07	-0.714658	0.0033387
HCON_00152540	vap-1	-1.66938	2.85784e-23	-1.33129	3.31419e-14	-1.7162	7.28814e-24	-1.21612	1.17512e-15	-1.81667	3.23449e-33
HCON_00140040		-1.62676	1.41669e-40	-0.604941	8.86825e-06	-1.58384	7.81822e-38	-1.86006	2.19232e-31	-1.83922	2.92941e-30
HCON_00129940	vap-1	-1.58196	4.79588e-58	-0.783746	4.67721e-14	-1.27236	9.43993e-38	-1.01921	2.83023e-08	-1.19092	1.76269e-10
HCON_00014210	vap-1	-1.55307	4.70925e-27	-0.853415	2.86476e-08	-1.36317	8.9154e-21	-1.04737	6.64068e-05	-1.34869	4.11548e-07
HCON_00022470	soem-1	-1.52617	4.59654e-19	-0.715116	0.000191623	-1.39252	2.08053e-15	-0.641381	0.00145759	-1.62286	2.60962e-17
HCON_00006900	iars-2	-1.34907	1.3438e-21	-0.44059	0.00737741	-0.852628	7.61489e-09	-1.50961	2.02153e-33	-1.49553	1.37573e-32
HCON_00018295		-1.28335	2.42342e-21	-0.522245	0.000599025	-0.967822	4.09587e-12	-1.41161	2.10068e-06	-1.18879	0.000147716
HCON_00030790	Y37H9A.1b	-1.25404	9.10248e-19	-0.708412	3.26896e-06	-0.967013	4.50885e-11	-0.665941	5.71473e-07	-0.458961	0.00184035
HCON_00194260	papl-1	-1.1479	3.89012e-25	-0.541582	9.84409e-06	-0.984394	5.83181e-18	-1.4991	7.47499e-34	-0.715601	1.02912e-07
HCON_00190300	T21F4.1	-1.11861	3.11133e-08	-1.58429	6.42463e-15	-1.26141	1.25994e-09	-0.773857	6.97654e-10	-1.16788	5.22267e-21
HCON_00024810	ech-6	-1.09102	4.98279e-28	-0.63665	1.54095e-09	-0.98129	2.00452e-22	-0.692754	3.00892e-08	-0.607776	4.08042e-06
HCON_00036950	M106.3b	-1.07613	3.71731e-21	-0.513744	4.13763e-05	-0.594304	1.42599e-06	-1.18262	1.38807e-28	-0.474166	6.59483e-05
HCON_00019260	smg-4	-1.07435	2.02837e-15	-0.403855	0.00997262	-0.6306	1.37793e-05	-1.08659	1.76279e-15	-0.498619	0.00126933
HCON_00192180		-1.01599	4.3194e-16	-0.476749	0.000749609	-0.486497	0.000577968	-2.59651	8.14851e-33	-2.38145	1.20174e-27
HCON_00152680	vap-1	-0.980755	2.00894e-13	-1.63222	1.30953e-34	-1.91396	1.52609e-48	-0.48113	0.000490752	-1.52625	3.84898e-32
HCON_00006810	daf-36	-0.971736	2.57042e-06	-1.02632	1.33378e-06	-1.09542	2.18711e-07	-0.993068	9.18298e-07	-1.07358	2.60103e-07
HCON_00161840	hen-1	-0.965043	0.00515075	-1.46288	2.29022e-05	-1.17821	0.00108179	-1.50345	1.7877e-07	-0.974281	0.00171739
HCON_00022930	T23G7.2a	-0.927277	4.12213e-08	-0.679265	0.000191803	-0.878983	5.63977e-07	-1.0597	9.75372e-14	-0.701488	4.08002e-06
HCON_00155870	ldp-1	-0.894042	6.10252e-13	-0.423208	0.00284584	-0.665601	4.56992e-07	-1.26072	2.43038e-43	-0.487892	8.27001e-07
HCON_00013080	asp-3	-0.864506	3.51017e-07	-0.823614	3.51521e-06	-0.877847	6.82053e-07	-5.53437	2.6938e-12	-1.91928	0.000776455
HCON_00021070	ZK643.2	-0.817802	7.88205e-08	-0.48146	0.00514322	-0.848052	6.30463e-08	-0.885799	1.13375e-08	-0.974329	9.10514e-10
HCON_00159990	cat-4	-0.79239	7.99085e-21	-1.37808	7.76347e-61	-1.40302	2.33595e-63	-0.458815	3.88152e-06	-1.51807	2.1432e-59
HCON_00098270	daf-1	-0.79146	3.91664e-08	-0.451917	0.00545245	-0.627283	4.68326e-05	-0.531699	0.000645525	-0.666424	2.94189e-05
HCON_00139380	Y32F6B.1	-0.773238	8.70453e-12	-0.67056	1.42276e-08	-0.700812	2.9579e-09	-0.653718	1.13865e-07	-0.666723	1.53104e-07
HCON_00027840	C07D8.6	-0.707239	1.45115e-05	-0.673868	9.54663e-05	-0.743268	1.35053e-05	-1.03291	4.68415e-06	-0.953007	6.39513e-05
HCON_00026860	inx-13	-0.600993	1.04842e-06	-0.664035	1.33514e-07	-0.776718	4.00266e-10	-0.489097	7.25782e-05	-0.381159	0.00498939
HCON_00163070	grdn-1	-0.578275	8.07651e-08	-0.664562	1.28229e-09	-0.589522	1.26189e-07	-1.16051	4.26792e-12	-0.905738	3.01204e-07
HCON_00045400	plpp-1.2	-0.568812	1.53081e-06	-0.36584	0.00566069	-0.453047	0.000384819	-1.29383	1.87712e-26	-0.63258	8.27001e-07
HCON_00152550	tag-196	-0.462986	5.25798e-08	-0.391231	1.59893e-05	-0.701423	9.71272e-17	-0.830124	4.31077e-12	-0.390848	0.00468726
HCON_00030490	bckd-1B	-0.4192	4.97991e-06	-0.423748	1.00032e-05	-0.45324	2.05382e-06	-0.424175	2.25471e-07	-0.425506	5.87685e-07
HCON_00006880	fath-1	-0.334943	0.00129363	-0.420783	9.7014e-05	-0.846103	9.7115e-18	-0.452017	3.63597e-08	-0.708037	1.9236e-18
