# Supplementary material for: Transcriptomic analyses implicate neuronal plasticity and chloride homeostasis in ivermectin resistance and response to treatment in a parasitic nematode
Source: PLoS Pathog. 2022 Jun 13;18(6):e1010545. doi: 10.1371/journal.ppat.1010545 (PMC9232149; doi:10.1371/journal.ppat.1010545)
Supplement: S6 Table — (XLSX) [file ppat.1010545.s016.xlsx]

## Sheet: Sheet1
		F2BZvF2CTL males		F2BZvMHco3 males		F2BZvMHco3 females
H. contortus	C. elegans	log 2 FC	adj P	log 2 FC	adj P	log 2 FC	adj P
HCON_00191940	acl-9	0.593031	2.22195e-06	0.506942	8.80719e-05	0.190597	0.00130462
HCON_00043720	gcy-12	0.413088	2.58768e-05	0.368492	0.000249663	0.216059	0.000797395
HCON_00150150		-2.19943	9.78203e-11	-1.67962	1.88768e-06	-1.5189	1.72203e-07
HCON_00150145	vap-2	-2.07641	1.43281e-11	-1.70235	7.67086e-08	-1.77686	8.95052e-07
HCON_00150130	vap-2	-2.03766	5.08608e-06	-2.0311	6.0734e-06	-1.984	5.94771e-12
HCON_00110890	vap-1	-1.99441	1.30488e-21	-1.51914	1.09659e-12	-1.41191	6.98849e-17
HCON_00152180	vap-1	-1.99246	6.92259e-09	-1.35579	0.000208666	-1.17376	5.45684e-05
HCON_00110900	vap-1	-1.89283	1.03962e-15	-1.59371	2.96716e-11	-2.21874	7.37418e-09
HCON_00134280		-1.86754	3.39289e-05	-1.98558	9.99552e-06	-2.24754	1.6503e-05
HCON_00147020		-1.76275	8.77354e-15	-1.27743	7.03904e-08	-1.46301	2.60336e-05
HCON_00061190	F23F1.2	-1.42422	1.94733e-15	-1.35297	4.32293e-14	-0.68665	0.000394259
HCON_00152170	vap-1	-1.29101	1.73586e-08	-0.813947	0.000993364	-0.928121	0.0059034
HCON_00097748	ddx-19	-1.13347	1.43281e-11	-1.42703	2.50484e-18	-2.08135	1.26473e-39
HCON_00128150		-1.04433	0.00116712	-1.09225	0.00065008	-2.08876	4.37419e-06
HCON_00012370	vap-1	-1.03742	0.000458019	-1.2434	1.67508e-05	-2.27817	0.000565225
HCON_00186220	crf-1	-1.02139	1.14696e-11	-0.88623	9.7832e-09	-1.27186	1.49783e-05
HCON_00006340	cpr-6	-1.01725	2.52154e-14	-1.39614	2.20951e-27	-0.849912	4.15531e-17
HCON_00058790	K02C4.5	-0.987757	2.27557e-16	-0.569065	9.56438e-06	-0.570826	3.25494e-05
HCON_00103480	flp-1	-0.976192	3.52168e-13	-0.906078	3.36566e-11	-1.37608	8.74028e-05
HCON_00006010	F57F5.1	-0.958728	2.22562e-06	-1.59594	6.36259e-17	-1.54533	4.62077e-23
HCON_00037660	nep-12	-0.903339	0.000424903	-0.769286	0.00385261	-0.698751	0.00826151
HCON_00144860	Y43F8B.2	-0.878884	2.45963e-07	-0.819429	2.05537e-06	-1.19775	1.86158e-40
HCON_00012150	flp-22	-0.712223	2.45709e-07	-0.583214	4.69194e-05	-1.01948	1.84764e-05
HCON_00084500	flp-14	-0.661844	9.71457e-10	-0.603392	4.30315e-08	-0.970296	9.44622e-06
HCON_00127650		-0.660642	0.00707287	-0.978933	1.94937e-05	-1.52073	0.00316507
HCON_00184390	nhr-3	-0.66009	0.000537471	-0.607307	0.00178127	-1.19991	2.53414e-08
HCON_00026770	pghm-1	-0.634416	1.17179e-14	-0.530857	2.55607e-10	-0.667345	0.00219669
HCON_00005510	F57F5.1	-0.633385	2.92519e-06	-0.972215	4.02339e-14	-1.53554	1.39691e-13
HCON_00113910	elo-6	-0.615287	1.02746e-09	-0.798702	3.38042e-16	-0.353732	0.00437908
HCON_00118520	C08G9.1	-0.615027	2.12035e-05	-0.461492	0.0026616	-0.745983	0.00987128
HCON_00124900		-0.600862	0.000710622	-0.821705	1.26847e-06	-1.11462	2.53414e-08
HCON_00040710	K07E1.1	-0.584063	6.04737e-06	-0.602804	3.09553e-06	-0.703844	0.000380418
HCON_00018270	vap-1	-0.576669	0.000999475	-0.49984	0.00571984	-1.30533	0.0058475
HCON_00129500		-0.575947	7.08916e-05	-0.610303	2.41238e-05	-1.10117	6.23884e-06
HCON_00006090	F57F5.1	-0.536521	1.57563e-10	-0.503325	2.76879e-09	-0.793884	1.75354e-17
HCON_00127640		-0.5288	0.00093653	-0.611067	9.95772e-05	-1.03959	0.00711219
HCON_00020430	vap-1	-0.528297	0.000150404	-0.770569	5.72295e-09	-1.33851	4.88588e-14
HCON_00016790	bbs-1	-0.506255	8.69549e-09	-0.665241	7.06113e-15	-1.62747	0.00964189
HCON_00153230	asp-2	-0.500544	1.00711e-08	-0.337363	0.000281747	-0.635078	5.84274e-19
HCON_00026970	fce-1	-0.493105	0.00341627	-0.934258	9.43559e-10	-0.734785	6.82663e-06
HCON_00036710	F26G1.2	-0.486784	0.00817929	-0.476712	0.00986738	-0.998988	9.90931e-06
HCON_00145540	mpst-1	-0.472637	9.93353e-06	-0.466788	1.55485e-05	-0.436907	0.00289555
HCON_00087810	vglu-2	-0.470266	0.00486835	-0.604257	0.000162775	-1.99313	2.4865e-06
HCON_00155465		-0.461503	0.00281698	-0.702946	1.1832e-06	-0.915873	0.0015538
HCON_00047380	spp-4	-0.439732	0.00153285	-0.567222	2.12493e-05	-0.649084	4.44392e-06
HCON_00148500	vap-1	-0.411265	0.000139012	-0.353197	0.00156344	-1.10526	2.28033e-07
HCON_00136840	vap-1	-0.403484	0.000395863	-0.45998	4.17101e-05	-0.935207	0.00529239
HCON_00054910	asp-3	-0.402274	5.77636e-07	-0.317914	0.000150267	-0.763992	1.36406e-10
HCON_00136950	nlp-13	-0.374494	0.00190663	-0.566105	5.85487e-07	-1.6327	2.44151e-09
HCON_00193830	F57F5.1	-0.369033	0.00148865	-0.472849	2.41238e-05	-0.572584	5.33781e-05
HCON_00161280	C29G2.6	-0.353519	0.00194246	-1.06757	2.08279e-27	-1.42456	7.51242e-10
HCON_00144630	vap-1	-0.344596	0.00146393	-0.487896	2.08404e-06	-0.786142	0.000208103
HCON_00144638	vap-1	-0.325578	0.00660321	-0.462409	4.46569e-05	-0.836092	0.000116722
HCON_00185370	C05D9.3	-0.296405	0.00641158	-0.2947	0.00707797	-0.571797	0.00990118
HCON_00094590	H06I04.6	-0.276582	0.0030453	-0.319867	0.000464657	-0.497453	0.00157421
