# Supplementary material for: Transcriptomic analyses implicate neuronal plasticity and chloride homeostasis in ivermectin resistance and response to treatment in a parasitic nematode
Source: PLoS Pathog. 2022 Jun 13;18(6):e1010545. doi: 10.1371/journal.ppat.1010545 (PMC9232149; doi:10.1371/journal.ppat.1010545)
Supplement: S7 Table — (XLSX) [file ppat.1010545.s017.xlsx]

## Sheet: Sheet1
Primer	Sequence
HCON_00155390_F1	CCGAGACCAGATCAATGTCG
HCON_00155390_R1	CACACTGTCTTCGGCTATCG
HCON_00162780_F1	CCGATATGCTTCTCGAAGGGAC
HCON_00162780_R1	AGATACATTGCCTGCCTCCAC
HCON_00135080_F1	CCAGTTGGTGACGATTCC
HCON_00135080_R1	GGGTTTGCTGGAGATGACG
