# Supplementary material for: Transcriptomic analyses implicate neuronal plasticity and chloride homeostasis in ivermectin resistance and response to treatment in a parasitic nematode
Source: PLoS Pathog. 2022 Jun 13;18(6):e1010545. doi: 10.1371/journal.ppat.1010545 (PMC9232149; doi:10.1371/journal.ppat.1010545)
Supplement: S8 Table — (XLSX) [file ppat.1010545.s018.xlsx]

## Sheet: Sheet1
Description	Name	ENA accession number
MHco3.18 F2 control males 1	S31_F2CTL_7917_M_1	ERS8594373
MHco3.18 F2 control males 2	S02_F2CTL_7917_M_2	ERS8594344
MHco3.18 F2 control males 3	S03_F2CTL_7917_M_3	ERS8594346
MHco3.18 F2 control females 4	S04_F2CTL_7917_F_4	ERS8594345
MHco3.18 F2 control females 5	S05_F2CTL_7917_F_5	ERS8594347
MHco3.18 F2 control females 6	S06_F2CTL_7917_F_6	ERS8594348
MHco3.18 F2 ivermectin-selected males 1	S07_F2IVM_7930_M_1	ERS8594352
MHco3.18 F2 ivermectin-selected males 2	S08_F2IVM_7930_M_2	ERS8594349
MHco3.18 F2 ivermectin-selected males 3	S09_F2IVM_7930_M_3	ERS8594350
MHco3.18 F2 ivermectin-selected females 4	S10_F2IVM_7930_F_4	ERS8594351
MHco3.18 F2 ivermectin-selected females 5	S11_F2IVM_7930_F_5	ERS8594353
MHco3.18 F2 ivermectin-selected females 6	S12_F2IVM_7930_F_6	ERS8594354
MHco3.18 F2 benzimidazole-selected males 1	S13_F2BZ_7904_M_1	ERS8594357
MHco3.18 F2 benzimidazole-selected males 2	S14_F2BZ_7904_M_2	ERS8594358
MHco3.18 F2 benzimidazole-selected males 3	S15_F2BZ_7904_M_3	ERS8594355
MHco3.18 F2 benzimidazole-selected females 4	S16_F2BZ_7904_F_4	ERS8594356
MHco3.18 F2 benzimidazole-selected females 5	S17_F2BZ_7904_F_5	ERS8594359
MHco3.18 F2 benzimidazole-selected females 6	S18_F2BZ_7904_F_6	ERS8594360
MHco18(UGA) males 1	S19_UGA_8435_M_1	ERS8594361
MHco18(UGA) males 2	S20_UGA_8435_M_2	ERS8594362
MHco18(UGA) males 3	S21_UGA_8435_M_3	ERS8594364
MHco18(UGA) females 4	S22_UGA_8435_F_4	ERS8594363
MHco18(UGA) females 5	S23_UGA_8435_F_5	ERS8594365
MHco18(UGA) females 6	S24_UGA_8435_F_6	ERS8594366
MHco3(ISE) males 1	S25_ISE_8019_M_1	ERS8594367
MHco3(ISE) males 2	S26_ISE_8019_M_2	ERS8594369
MHco3(ISE) males 3	S27_ISE_8019_M_3	ERS8594368
MHco3(ISE) females 4	S28_ISE_8019_F_4	ERS8594370
MHco3(ISE) females 5	S29_ISE_8019_F_5	ERS8594372
MHco3(ISE) females 6	S30_ISE_8019_F_6	ERS8594371
